# Supplementary material for: Predicting stability of DNA bulge at mononucleotide microsatellite
Source: Nucleic Acids Res. 2021 Jul 26;49(14):7901–8. doi: 10.1093/nar/gkab616 (PMC8373066; doi:10.1093/nar/gkab616)
Supplement: gkab616_Supplemental_Files [file gkab616_supplemental_files.zip]

Archive with 5 entries (5 files):
- bulgedata.txt
- bulgeDDG.m
- Supplementary Table legends.docx
- Supplementary Tables.xlsx
- Supplementary V2.pdf
