# Supplementary material for: Predicting stability of DNA bulge at mononucleotide microsatellite
Source: Nucleic Acids Res. 2021 Jul 26;49(14):7901–8. doi: 10.1093/nar/gkab616 (PMC8373066; doi:10.1093/nar/gkab616)
Supplement: gkab616_Supplemental_Files [file gkab616_supplemental_files.zip › bulgedata.txt]

2.64276686609053	2.64651851414623	2.65108210057441	2.65624551970544	2.66166858397400	2.66665933353156	2.67128230284767	2.67598925918719	2.68037717218627	2.68560490492544	2.68853102226272	2.69511603381853	2.69768954774628	2.70463137898060	2.70746159484914	2.71147645339992	2.71599111624418	2.72037966076723	2.72534757157486	2.72799372601657	2.73255907892457	2.73493784763743	2.73930761444067	2.74274650135398	2.74724181826490	2.75484563735851	2.75886342122434	2.76209904529947	2.76717687419020	2.76936064307125	2.77393167393122	2.77741675552400	2.78001409201939	2.78363752217711	2.78708651512426	2.78865756192861	2.79152190938869	2.79471706183669	2.79275027989911	2.79767981373328	2.79992560191883	2.80388191573438	2.80325078294880	2.80767609261431	2.81253038298736	2.81410048012106	2.81769787267066	2.82346823842653	2.82777047794721	2.83589025851854
2.69479474960019	2.69618901748200	2.69900817192544	2.70072192710229	2.70465133821198	2.70519170084476	2.70989571035109	2.71234483071741	2.71326286542843	2.71499054741934	2.71775874587759	2.72076042131981	2.72248496028695	2.72665419529759	2.72667136606449	2.72972354392786	2.73174447642835	2.73456942048142	2.73842515171125	2.73944012983811	2.74197511141010	2.74487725786947	2.74620207136272	2.74757085218385	2.75047524194419	2.75530966912153	2.75592632018059	2.75920276572785	2.76100554964279	2.76318726624308	2.76362701130212	2.76685138661869	2.76701746134794	2.76987527469543	2.77077459196524	2.77239407615633	2.77289465234392	2.77596033524638	2.77266487939327	2.77329289189007	2.77314130449969	2.77415906870763	2.77217130390385	2.77243415874542	2.77304876048312	2.76974289203658	2.76900590073739	2.76696393625944	2.76381104439232	2.76099708382534
2.91368950874213	2.91512156628902	2.91561458417994	2.91774806393000	2.91882221503061	2.92017345957745	2.92326359155087	2.92504209892426	2.92486339624372	2.92654702268653	2.92863548611227	2.93215692641159	2.93093528569708	2.93327493836946	2.93280371487541	2.93551282443461	2.93696725241040	2.93781239077792	2.93996968669737	2.93987976462238	2.93902407955776	2.94221222813080	2.94297353202462	2.94522607776974	2.94717643173388	2.95092982199162	2.95118060773108	2.95383951309572	2.95474770113450	2.95453228033232	2.95913769737886	2.95900087279944	2.96169712443816	2.96149839723675	2.96278138375433	2.96522646183114	2.96689065692684	2.96453509022705	2.96179606495438	2.96212374135305	2.96342917391088	2.96286550528930	2.96107699142534	2.96073270859105	2.96073819268860	2.95600852068049	2.95368371402059	2.94790307826407	2.94240826628500	2.93667731096176
3.12785162312705	3.11660697480339	3.10647618295073	3.09560969790249	3.08643301520879	3.07762710267942	3.06742447879240	3.06042299118292	3.05054013402936	3.04302635151756	3.03281790616887	3.02696154916958	3.01937946779249	3.01317466463106	3.00522899145800	2.99879913701762	2.99450405235170	2.98787931890589	2.98206615874254	2.97639094869454	2.97366326221221	2.96587213264872	2.96156726191220	2.95838623257082	2.95467458143043	2.95514920033665	2.94901273072239	2.94353157489177	2.94036674270454	2.93704112161813	2.93117402709706	2.92652351740594	2.92058446847415	2.91680732320013	2.91155770798220	2.90595364668835	2.89806261475180	2.89426684699771	2.88438971005166	2.88105033807263	2.87587296931771	2.87156430189811	2.86316749101972	2.86035774526522	2.85737444090696	2.85227079616536	2.85087070489480	2.84833526673796	2.85015760415068	2.85283998039730
3.07664151312438	3.05465549380345	3.03318052558638	3.00701790329464	2.98600772347506	2.96387099306931	2.94455413563436	2.92576483057206	2.90757257175596	2.89040158509435	2.87399508457582	2.86286591671289	2.84949380445499	2.84049342299939	2.82992988567738	2.82086895658710	2.81264448220488	2.80714156579512	2.80112541776362	2.79389422779222	2.78711574883689	2.78448427900338	2.77678351969861	2.77482999293794	2.77234883366681	2.77090127634109	2.76493017565405	2.76222409516123	2.75813452623091	2.75348794174723	2.74756271354747	2.74405995951723	2.74074142606779	2.73655238236905	2.73162043806956	2.72781689700040	2.72474556340401	2.71956561808192	2.71212875503219	2.70776861858161	2.70536300976326	2.70238016203111	2.69557400507454	2.69331352299406	2.68990052800345	2.68678834010905	2.68600249695338	2.68499589789088	2.68605227089363	2.68485730878114
3.26307844197466	3.24412463003025	3.22377063077835	3.20355962594345	3.18246504147824	3.16346832538204	3.14404420098469	3.12492242688482	3.10405799644667	3.08472672279353	3.06803509983404	3.05097710277193	3.03260843470963	3.01617441150033	2.99913948363829	2.98415805736784	2.96926453377739	2.95654314471926	2.94306084134362	2.92956796269794	2.91586700393523	2.90442358918407	2.89171719596548	2.88252375241083	2.87260887001318	2.86567101139002	2.85345580613174	2.84461251701690	2.83277403005118	2.82395016125898	2.81617793309040	2.80760036946391	2.79889779030377	2.78952288065049	2.78227379238525	2.77495660271028	2.76680413033303	2.75901127350863	2.74778276236113	2.74010877075465	2.73351000691162	2.72659512648395	2.71806175418846	2.70972910877058	2.70171865511798	2.69285430353670	2.68431633808450	2.67470694025053	2.66567543225564	2.65314453110758
2.66006655568618	2.66347143419121	2.66809198385788	2.67078823041250	2.67649912785363	2.67889445139370	2.68391129184465	2.68663005107389	2.69031451008352	2.69350721771959	2.69508347483607	2.70006499520048	2.70134557357664	2.70650652082171	2.70889198443092	2.71024570724036	2.71482419838045	2.71734118518299	2.71995502053840	2.72349140010754	2.72866296844734	2.73052784883386	2.73336938183766	2.73787681191891	2.74132052262447	2.74967066060188	2.75095198700687	2.75486123873696	2.75672978057827	2.75981547208625	2.76366616259942	2.76464080578305	2.76592706606436	2.76910750645774	2.76807767220042	2.76841337249699	2.76836373972993	2.76999659279095	2.76684170462965	2.76882961484481	2.76797987975435	2.76940105811550	2.76750223397959	2.76959345910571	2.77134264380438	2.77203716089589	2.77628395402652	2.78045403660506	2.78518293278886	2.79352312973820
2.59732580810164	2.58385214042688	2.57235629351961	2.56368598980515	2.55671770423083	2.55201631335573	2.54960098024455	2.54878139370037	2.54498404349795	2.54443936841872	2.54570256353903	2.54930837134007	2.54812615645214	2.55337998076392	2.55383189520196	2.55862609988777	2.56048347324279	2.56340293347728	2.56739655196072	2.56993733704879	2.57253655881006	2.57561734084446	2.57779101320329	2.58181217037693	2.58644813485382	2.59136452196775	2.59223349304183	2.59722715893559	2.59942437420922	2.60203407546912	2.60377026623701	2.60703652470732	2.61125048608656	2.61231823869685	2.61442099611118	2.61808130618126	2.61988709462380	2.62265046745190	2.62173573627246	2.62319040274824	2.62804683502051	2.63103161551378	2.63058618484907	2.63439732065962	2.63863054049292	2.63989971946242	2.64492635653171	2.64854712975381	2.65397723502451	2.65701127348782
2.61388136641464	2.61344927813520	2.61280438861401	2.61185257222398	2.61330443254053	2.61296236589786	2.61472403507573	2.61676308317126	2.61510696219386	2.61691178879154	2.61742845260053	2.62032317819341	2.62058869554741	2.62510602620340	2.62473181358412	2.62623522107954	2.62802562038173	2.62966774854745	2.63293738343978	2.63340636127474	2.63400254344413	2.63736885159487	2.63762262591307	2.63952980556793	2.64055426163879	2.64443558817260	2.64572557995947	2.64777488370515	2.64888563818056	2.65110508726165	2.65176910595051	2.65271549674009	2.65468427977248	2.65575311793595	2.65846106289681	2.65633356580830	2.65740430742859	2.65860080807805	2.65503982323443	2.65540030861977	2.65627458079865	2.65547753505693	2.65227252128513	2.65423712498076	2.65529502890827	2.65209890654894	2.64927150838690	2.64817357870937	2.64578764152598	2.64074055413897
2.83334651605991	2.83080774560686	2.82980178774875	2.82588013455450	2.82343058905046	2.81856060892793	2.81766307572377	2.81729148269082	2.80998397895054	2.80878995397051	2.80580779470770	2.80593880572201	2.80040675741305	2.80047548639774	2.79496654153815	2.79271408794126	2.79275760727256	2.78874550836989	2.78850415962000	2.78518340018986	2.78152414613741	2.78119168612800	2.77962574229763	2.77598873425017	2.77469564025648	2.77497451281637	2.77108061558631	2.77235058348918	2.76803151001753	2.76691248858442	2.76646611456245	2.76437513835939	2.76070083531177	2.75976840799571	2.75768917621579	2.75477860950751	2.75216093990399	2.75088965160880	2.74447637383948	2.74260847417134	2.73856727021961	2.73729185832471	2.73327124379232	2.73099886172177	2.72793942781163	2.72560293455733	2.72166540321680	2.71883267328486	2.71799061867462	2.71843935981239
2.48063024782683	2.48017004977594	2.48041580342702	2.47986780922014	2.47961000338269	2.47882711795569	2.47914640649745	2.47962206710731	2.48146345332847	2.48190492168275	2.48257169423459	2.48366778323797	2.48325840087984	2.48237058612300	2.48539343796267	2.48373964468184	2.48717109095376	2.48576170200235	2.48538185950325	2.48536190643701	2.48610038525536	2.48580448280288	2.48446123982824	2.48508082643134	2.48434761075430	2.48475923006286	2.48291341035295	2.48159134516528	2.48110597838676	2.48280359846396	2.48255938874965	2.48202952219930	2.47975881145686	2.47955957982448	2.47622952302037	2.47757715358427	2.47423079778944	2.47293660625445	2.46985688348145	2.46931970536994	2.46841043727989	2.46858445981898	2.46507655079402	2.46375573727075	2.46159238598530	2.46257890859173	2.46266384484309	2.46222045827300	2.46331901624138	2.46930254141212
3.05859973021924	3.05254542317385	3.04875354537617	3.04371412219046	3.03912452320085	3.03418347960688	3.03023656862657	3.02664780086116	3.01966291984238	3.01540978646760	3.00946491136845	3.00667431535710	3.00051971826417	2.99891786660551	2.99130522267552	2.98809026667410	2.98371208247804	2.97771573249832	2.97515543222306	2.96983338990723	2.96522195636309	2.96266735040173	2.95552553069701	2.95332607471917	2.94971376266452	2.94773313121174	2.94270815884469	2.93932688312963	2.93577751706603	2.93208609622977	2.92721904432303	2.92391656778909	2.92106503210895	2.91563998266959	2.91115967213086	2.90522516797684	2.90173669301652	2.89833002793389	2.88968772093762	2.88315757865776	2.87994949168765	2.87629469546299	2.86903811436760	2.86534918683159	2.86182738410141	2.85658738095224	2.85164297838527	2.84961943999409	2.85007375015403	2.85181697306160
2.75313973754798	2.74948584006863	2.74406016855690	2.73980219800190	2.73769851322217	2.73242953778029	2.72967426562383	2.72598617779788	2.72066022537396	2.71953620862220	2.71687438098075	2.71385955579378	2.71077483397080	2.71069306209968	2.70850204438615	2.70482292217209	2.70267809316216	2.70224836696900	2.70183614791258	2.70058004183858	2.69699317632249	2.69640110347309	2.69725118082427	2.69575504482223	2.69389817575903	2.69575990589425	2.69099047205083	2.69258508907096	2.68871442289995	2.68821961971960	2.68811530603607	2.68553956612511	2.68333113732285	2.68296519208154	2.68006104348165	2.67775308152863	2.67688643417324	2.67488628227710	2.66902029034834	2.66796161036242	2.66500127693700	2.66321117972584	2.66031971328051	2.65846050199915	2.65782501719112	2.65642754809696	2.65585985593260	2.65538338376085	2.65563149509630	2.65407743364795
2.99167497406023	2.98253117652327	2.97285482638937	2.96381302725762	2.95662894577454	2.94683805681549	2.93846474236927	2.93055428692679	2.92002952101795	2.91457670593293	2.90539500008099	2.89957444561420	2.89212624779561	2.88615000314126	2.87714162526143	2.87147652780354	2.86537542295201	2.85990819017713	2.85540372594190	2.85051112888440	2.84521817152158	2.84007190904716	2.83433779531788	2.83050060832646	2.82703850375526	2.82371687176338	2.81984449311626	2.81796230327038	2.81240761594170	2.81124330988493	2.80986416690624	2.80497125719273	2.80077760710957	2.79901285689950	2.79497230756752	2.79161635085342	2.78648547341063	2.78498514591020	2.77598237849011	2.77191453028219	2.76966191994532	2.76709076440357	2.76068021135208	2.75967820349087	2.75655873474310	2.75165814383764	2.75026320391540	2.74485047847835	2.74284986246846	2.74388836529886
2.58987643485657	2.58202298330333	2.57596323102910	2.56946359182948	2.56463856740164	2.55820304881132	2.55512746157862	2.55182871975900	2.54467275382485	2.54227141347385	2.53856521897140	2.53540153898741	2.53190257175163	2.53145911436348	2.52702665600050	2.52441126805369	2.52203417195270	2.52172094939789	2.51983835823267	2.51865655445829	2.51841667547343	2.51870309438680	2.51590082992311	2.51650775007822	2.51549480605966	2.51678862783679	2.51590214248738	2.51755003857289	2.51517599167201	2.51577092919854	2.51618329709175	2.51576584105207	2.51449048632704	2.51351532548225	2.51270923576721	2.51208407250119	2.51156195724868	2.51238925499453	2.50756844641715	2.50786637618270	2.50672890674231	2.50584992568197	2.50271765842749	2.50262994367421	2.50321138211374	2.50268162044656	2.50245859946836	2.50382212876693	2.50489359399267	2.50711158062352
2.98441045868374	2.98229386508506	2.98476329288774	2.98177666723132	2.98172511436911	2.98075945938527	2.98139588421669	2.98048298356448	2.97745032204977	2.97736904549482	2.97519996178004	2.97763118152897	2.97543915738865	2.97409714264631	2.97041749704628	2.96831535427680	2.96853864724757	2.96745425931495	2.96548059359243	2.96212959921759	2.95554377618352	2.95772503667219	2.95592837755648	2.95421933777710	2.95071633602849	2.95272137026015	2.94932964901156	2.94853776706415	2.94434989277480	2.94295586856332	2.94340441495865	2.93818567293562	2.93558963689467	2.93277743599418	2.93225824645319	2.92979899601877	2.92762693232281	2.92535447401193	2.91961634888366	2.91797938035909	2.91448763183338	2.91380114883766	2.90939404868846	2.91113383400527	2.90571638327157	2.90409270459978	2.90241042912606	2.90212266741267	2.90185380780188	2.90876360985476
3.01394242684365	3.01798107850566	3.01877735202445	3.01836974492182	3.02145143910444	3.02202657291426	3.02170647763804	3.02480384604798	3.02444307365671	3.02582224063762	3.02688994303032	3.03022147211977	3.02985052971982	3.03022161834619	3.03169137602988	3.02935134330499	3.03466604127444	3.03467753279968	3.03251303827356	3.03563223268358	3.03216520307519	3.03714742727589	3.03512746164866	3.03668044228000	3.03632561198061	3.03857120878951	3.03590601550129	3.04158222922701	3.03746005808336	3.04064800055989	3.04156082916530	3.04084881663480	3.04168412190036	3.04072247658046	3.04194193501143	3.04208918283579	3.04138609157249	3.04092567791713	3.03714676960431	3.03851859150097	3.03906422730419	3.03915585238647	3.03910394044963	3.03902403569840	3.03666005437302	3.03743727679416	3.03684295167407	3.03393257955311	3.03766385110032	3.04206806474830
2.85120785075255	2.85039096721726	2.85114194163633	2.84818647620794	2.84716749124240	2.84621203806991	2.84535982691822	2.84242384256232	2.84251520791514	2.84235379147995	2.83979948855234	2.84149245658467	2.83877816068195	2.83621854165874	2.83762593450627	2.83508893096954	2.83690979585457	2.83499792443531	2.83378465253740	2.83286103477673	2.83447129945223	2.83302181196473	2.83367010412969	2.83208874894614	2.83010687723631	2.83474096212850	2.83291632301804	2.83084238088852	2.83248733566707	2.83258583881408	2.83560943391577	2.83308898851347	2.83392234873566	2.83364511698428	2.83209342364075	2.83195222485976	2.83354011181166	2.83172069403285	2.83003520657496	2.83038882490680	2.83132410587470	2.83265029141717	2.83185694309604	2.83018449490005	2.83005776444021	2.83176540032991	2.83369373962050	2.83422437036251	2.84338311605065	2.85375507539435
3.28380268007959	3.27790471045647	3.27234822194812	3.26630690999768	3.26276811252802	3.25696132431467	3.25465448107028	3.24861858809291	3.24333070139913	3.23754171227848	3.23096674357233	3.22982853517403	3.22353490602509	3.22039986268745	3.21492553981005	3.20913205483887	3.20560269113087	3.20186708457416	3.19798926216191	3.19093453721187	3.18866248507900	3.18536302520653	3.18002782796976	3.17847977854528	3.17513201505462	3.17325226889585	3.16717882109631	3.16441419781135	3.16072585838449	3.15706954559847	3.15442925460653	3.15087494222083	3.14762111632095	3.14506538185841	3.14161960865182	3.13796477677823	3.13329575379951	3.13177613469173	3.12539553321849	3.12053767689538	3.11837092200373	3.11613428549764	3.10993981040001	3.10815578789220	3.10663342966848	3.10037974585976	3.09731565042213	3.09415125137506	3.09230664700200	3.09457907711765
2.73741854220338	2.72294855614773	2.71127009253428	2.69792372364925	2.68554920795569	2.67600713989846	2.66564890115607	2.65481634420174	2.64741955977201	2.63654226911132	2.62836652456283	2.62277692351659	2.61142370902471	2.60269193456843	2.59749230057168	2.58946843575325	2.58193766053299	2.57545081239791	2.56806119137908	2.56061833074555	2.55410333688561	2.54733966697781	2.54004692302901	2.53426622422731	2.52788167759674	2.52538190986811	2.51551433900894	2.51052573221071	2.50430326583325	2.49914240448307	2.49449015760394	2.48997178632126	2.48511452801365	2.47775886959234	2.47278614718692	2.46985686105346	2.46543058883456	2.45892899832405	2.45413454013443	2.44977938358142	2.44801566908925	2.44420339663944	2.44050205763904	2.43808889502782	2.43602077653160	2.43479291550468	2.43370109196159	2.43113365777683	2.43743307913726	2.44029849153086
3.03664470616774	3.02140309935625	3.00699700194699	2.99237958051027	2.98183104259933	2.97020746082775	2.95795903139048	2.94733376070906	2.93638679199491	2.92924506792737	2.91708817061022	2.91191070915065	2.90209348908478	2.89505544440740	2.88594974034786	2.87843020011118	2.87399511440846	2.86752201284920	2.86089324302842	2.85490693799229	2.85007367232013	2.84326494395273	2.83831834557107	2.83403318551633	2.82877974611897	2.82787866181160	2.82106710059036	2.81706725902931	2.81067102363310	2.80582039610626	2.80420140257050	2.79799628391835	2.79149116359756	2.78877113179769	2.78299288902882	2.77807967720651	2.77248179433590	2.76773612445065	2.75877799048249	2.75628541163818	2.75083845524585	2.74862070376866	2.74090371874862	2.73663045394663	2.73403416175890	2.72985772019496	2.72735981678945	2.72551134049407	2.72486554249959	2.72706736342799
2.59883639735205	2.59824143746904	2.60124390325696	2.60419402199396	2.60634081428719	2.60806535107159	2.60942359657568	2.61083735408868	2.61348231183458	2.61612873450998	2.61659858638735	2.61959687318966	2.62307138232475	2.62614338788643	2.62695351237549	2.62998044470029	2.63230754938506	2.63435229300569	2.63728848216158	2.63885672370971	2.64165321546644	2.64250188384818	2.64351640987304	2.64729923665904	2.64884732898119	2.65282613877795	2.65366467358293	2.65607619651178	2.65805113784092	2.65904057630707	2.66177951439278	2.66224690278099	2.66168558903988	2.66646058911594	2.66535328058968	2.66546619874296	2.66493484691128	2.67001255646114	2.66289253908825	2.66550248204343	2.66553435007382	2.66859552422866	2.66335725059907	2.66601871290431	2.66646144013216	2.66615238946823	2.66872936486826	2.66935918433773	2.67439732578539	2.68168152154813
2.56263476079872	2.56573048104699	2.56906487123214	2.57267056386872	2.57404550684591	2.57500978745574	2.57713188528041	2.57758863179184	2.57725346111080	2.57522479592906	2.57534774755977	2.57500070287659	2.57084110357145	2.56953486819154	2.56665137788128	2.56393837413243	2.56010060458260	2.55882177846383	2.55612742869050	2.55153752186956	2.54911703790558	2.54562873924725	2.54335782161212	2.53968191376321	2.53763756844940	2.53814906248278	2.53310441144665	2.53011986959091	2.53020907420055	2.52897776710566	2.52761974813213	2.52598537031883	2.52484155923104	2.52181859705629	2.52161263621052	2.52274722496646	2.52259668580322	2.52047997771456	2.51899259313082	2.51951880822486	2.52129505906707	2.52182358338545	2.52152906054118	2.52227975045585	2.52441438565023	2.52694990119960	2.53080942491027	2.53287295685894	2.54220006303658	2.54760233207380
2.58242824518169	2.58813303698949	2.59475544731245	2.60181238946470	2.60752083351045	2.61245419240147	2.61718966272652	2.62091906960280	2.62497987557586	2.63029119399378	2.63337472207551	2.63834854207726	2.64155065149530	2.64558701096852	2.64833539608768	2.65023911439218	2.65553864175399	2.65775156505170	2.66139117185185	2.66533656296742	2.66783143038375	2.67020297739680	2.67422086429519	2.67599109361342	2.67880498118178	2.68622633882985	2.68786906103341	2.69255182711076	2.69286410218549	2.69463787478402	2.69950320565192	2.69784404880050	2.69880199788658	2.70066163479567	2.70035336341717	2.69906058365356	2.69987073255532	2.70055988370856	2.69600654262632	2.69752746169161	2.69584083754544	2.69802728175316	2.69426589503809	2.69433631936829	2.69400859230821	2.69505582658181	2.69689552919908	2.69768613983193	2.70427450431008	2.70719077060213
2.70093564901910	2.69830708381901	2.69744302193921	2.69693018315429	2.69779014468538	2.69746684989811	2.69768077570209	2.69812905312132	2.69759330446193	2.69796145640488	2.69820874999182	2.70210916473075	2.70140066841158	2.70231872670713	2.70481137073981	2.70530114800182	2.71015210827894	2.70847944673860	2.71012279274518	2.71378615938511	2.71547553746745	2.71628416098537	2.71753277920250	2.72180997657289	2.72358107683727	2.72931003288966	2.73011863679260	2.73338268274827	2.73433187468980	2.73646122794889	2.73819280072933	2.74007712767985	2.74013254451267	2.74135166999710	2.74069774476134	2.74116963358524	2.74072428576366	2.74092542204254	2.73637986720922	2.73872444753762	2.73917351321808	2.74072124087189	2.73583535710531	2.73719259710431	2.73822141609503	2.73773871761500	2.73976109785362	2.74078014894546	2.74727415153275	2.75845175945320
3.03259176185293	3.02675672056593	3.02173527394133	3.01503355522122	3.01217069414547	3.00578494255105	3.00313671915595	2.99869892285663	2.99382968965825	2.98935349282188	2.98603891091990	2.98379792119022	2.98043797258970	2.98125666861915	2.97627383043703	2.97327673648180	2.97125208478867	2.97109376783444	2.97107751526628	2.96819967923123	2.96722212798707	2.96834502240998	2.96721313842791	2.96601617938517	2.96580345888727	2.96963648445604	2.96835201072642	2.96922156503103	2.96946076350246	2.96912211972842	2.97057285641866	2.96977746790219	2.97077448575083	2.97015061220989	2.97094665551873	2.97052164950201	2.97140644113373	2.97413941313220	2.96906828063124	2.97009496380635	2.96869372670210	2.97147143268040	2.96773189270914	2.96887739284252	2.97145419516732	2.96953066187837	2.97005248669964	2.96989068179578	2.97507956167454	2.97695054675808
3.17388855052756	3.15394224426005	3.13341019490687	3.11010690250413	3.09018663317502	3.06845482809614	3.04915977503674	3.02826223554492	3.00744472708278	2.98671504943657	2.96780802557649	2.95041455383259	2.92791757167745	2.90901884260643	2.89200483020653	2.87403509136789	2.85426634253721	2.83898468154902	2.82308505928873	2.80711802849291	2.79177930394255	2.77637103962362	2.76059082043970	2.74830703934404	2.73373430915376	2.72641722406662	2.70892264085395	2.69632993087767	2.68579164504637	2.67463741639353	2.66499828919591	2.65403505136077	2.64397535139919	2.63489169369948	2.62784893882965	2.61890897550247	2.61289239189383	2.60286044330259	2.59464841274678	2.58891899103060	2.58617469528139	2.58193001263357	2.57851167560533	2.57627112628969	2.57412824518623	2.57187420085866	2.57409790084852	2.57277762334565	2.57756231584203	2.58172273385384
3.23607132141287	3.22638233702585	3.22018249375149	3.21182046345484	3.20417223658367	3.19669351507869	3.18952162597089	3.18203640078483	3.17333265347762	3.16796274407911	3.15821595995820	3.15480078411692	3.14561511832861	3.14022078774875	3.13236863018027	3.12812722593546	3.12215384566557	3.11634639119385	3.11040239590224	3.10539651506643	3.10063198819219	3.09452138793548	3.09078109715189	3.08562849433895	3.08338492784671	3.08089445632257	3.07599578880413	3.07282169262268	3.06757501205805	3.06350163238537	3.05990539550930	3.05574526039860	3.04960654762685	3.04453402349021	3.03653826612246	3.03124598819390	3.02555021258370	3.01868579744551	3.00917577820477	3.00450528145590	2.99671082699952	2.99307698483151	2.98444045972331	2.97947619324192	2.97365469633540	2.96992917257551	2.96380101108066	2.95883871189078	2.95566764053065	2.95229998382606
2.98734485811093	2.97226806839752	2.95712290032084	2.94198433973238	2.92661846893007	2.91193928138854	2.89949858287295	2.88372096861655	2.86823360984228	2.85606104163406	2.84258575356138	2.83122430934032	2.81926568129570	2.80622416124310	2.79563699182178	2.78609921268624	2.77517953017396	2.76554438829223	2.75707948186977	2.74817916386441	2.74018015200591	2.73254922063833	2.72295399037957	2.71869042860876	2.71106742395852	2.70735797988113	2.69812242717948	2.69505368208135	2.68845495633556	2.68186369529421	2.67688404429798	2.67144133257411	2.66577278565062	2.65958054349730	2.65461346075488	2.65051546254632	2.64614490000669	2.63861444208817	2.63139942774784	2.62450065902042	2.62139195389487	2.61754677319221	2.61125811426823	2.60768946861455	2.60197859738022	2.59543714311620	2.59049493157417	2.58729584631110	2.58566278008413	2.58528933354975
3.17601390445739	3.16575941124436	3.15566950753532	3.14629480507565	3.13635841515507	3.12807308884191	3.11766881954570	3.10984696643085	3.09940793395706	3.09184506191287	3.08177292741271	3.07479099770437	3.06554915556137	3.05667425746438	3.04797993613283	3.04023110004575	3.03328953428560	3.02646221062322	3.01868155100334	3.01416226308454	3.00871179154652	3.00094844689703	2.99640142172601	2.99247703496356	2.98750754360049	2.98692020270332	2.97865479397814	2.97398567065432	2.97132893510865	2.96613137569670	2.96311940538661	2.95633870134151	2.94861452558262	2.94268594197168	2.93602172041147	2.92993450755739	2.92384624244706	2.91504837759663	2.90677290895894	2.90133205690437	2.89463247072207	2.89167065106486	2.88388865819334	2.87587139227555	2.86879358982995	2.86353614027091	2.85888052153527	2.85297697560020	2.85242053523041	2.85064235816321
2.79380261757227	2.79274835082844	2.79172003039248	2.79031385592628	2.78839010167030	2.78683983636496	2.78548695117579	2.78427695377603	2.78161968364934	2.78076814292875	2.77854738215988	2.77750774441673	2.77548644225356	2.77282771021202	2.77039837165034	2.76932762930549	2.76788278103411	2.76718559051531	2.76565831587423	2.76283142686025	2.76257609460240	2.76275443581374	2.76044174085265	2.75893655743370	2.75773462073738	2.75859206464150	2.75508738384658	2.75649963446745	2.75351836756112	2.75607489241626	2.75513815827677	2.75542255337136	2.75183660030826	2.75231882983742	2.75111851317029	2.74883490996842	2.74862902557042	2.74744385877965	2.74567351118590	2.74192996119549	2.74336124218493	2.74334003701492	2.73911177375624	2.73943438618401	2.73694437796799	2.73777886306665	2.73787390540017	2.73458727755230	2.73727073774428	2.74076870678510
2.94136465260122	2.93967757587587	2.93830694582632	2.93694893706688	2.93431980177997	2.93106058904198	2.92990469753727	2.92821767696651	2.92088332935854	2.91861312364073	2.91507083768928	2.91277756639698	2.90646176886809	2.90347810578716	2.90017043170591	2.89614092867433	2.89246144393280	2.88947950857848	2.88533888707162	2.88113365831726	2.87707576626065	2.87537159360796	2.87075813531099	2.86904081314774	2.86633298587904	2.86629747741044	2.86078050293575	2.86096961402947	2.85742276457119	2.85346408026810	2.85229619874646	2.84896617665421	2.84715572401239	2.84338452433234	2.84108733960666	2.83829883853537	2.83591832252560	2.83229175674537	2.82527752154306	2.82065566005477	2.81963051521792	2.81703796836264	2.81188955716141	2.81007622991656	2.80589811182009	2.80029841362240	2.79965295283574	2.79760361332795	2.79817651727107	2.79960875380306
3.01083468686354	3.00861027710430	3.00778324874649	3.00587035915666	3.00259351488573	3.00078864055010	2.99956882121672	2.99783280285820	2.99779545771764	2.99470661611487	2.99462745644509	2.99420657251043	2.99256773117011	2.98983417877278	2.98881616190456	2.98752472057351	2.98770154810777	2.98772003844960	2.98489231891234	2.98748405353933	2.98842277062981	2.98778479952416	2.98982876016189	2.98997883560589	2.98885386245296	2.99622199383496	2.99395044548353	2.99557882738062	2.99416440738738	2.99789964740863	2.99978090446122	2.99841319513701	2.99633346630863	2.99376734207540	2.99425737109426	2.99148942543291	2.98852206638537	2.98654240765203	2.98161563659346	2.98058245001481	2.97776758681628	2.97582645187371	2.97328682207254	2.96812359245501	2.96389355915930	2.96348498425333	2.96324437290827	2.95929896886317	2.96234061484315	2.96534756649229
3.21310627663328	3.20073738303367	3.18795783121271	3.17141984356601	3.15709800623577	3.13989424749700	3.12705252377351	3.11281827099070	3.09532430943433	3.08132843019625	3.06492747172700	3.05170499327559	3.03378262255588	3.01819938266331	3.00280143280993	2.98641535993013	2.96982080168816	2.95690320304111	2.94048174779444	2.92293716663114	2.90732969717703	2.89372603871239	2.87610906224551	2.86132225038973	2.84589228330055	2.83472613198484	2.81790874487142	2.80309267727548	2.79123422881112	2.77920257853556	2.76707831515604	2.75451367481565	2.74088594709796	2.72946829259964	2.71790175329497	2.70578619997822	2.69635381272126	2.68584681933990	2.67532962713839	2.66545415102098	2.65721111855971	2.65056607236773	2.64395503531587	2.63559186043198	2.62792244201607	2.62570757737275	2.62016776841624	2.61306591306249	2.61064477558166	2.60809797580570
3.28450422423392	3.26194150045120	3.23956224625393	3.21982641917031	3.20176811338691	3.18434101541970	3.16885952766730	3.15565449288660	3.14079333569419	3.13100797038749	3.11967022018226	3.10962253719825	3.10013104301770	3.09083544372419	3.08145339070265	3.07417199981678	3.06762252555836	3.05930219111015	3.05349088854096	3.04887647315104	3.04345709899302	3.03640479423436	3.03187375887861	3.02724240160530	3.02329327250932	3.02262303318156	3.01727877407893	3.01551611448688	3.01034420149591	3.00498721859648	3.00209714072811	2.99699250062715	2.99101712206760	2.98665516280873	2.98009927501545	2.97508934830561	2.96898869771256	2.96382902003051	2.95448882028602	2.95091717904074	2.94551310859944	2.94116203810111	2.93260844697826	2.92902125994505	2.92244660929465	2.91931578060599	2.91640066941024	2.91139841480584	2.90811605335396	2.90382071171055
3.17385876799832	3.15312439302771	3.13070204123080	3.10536082295333	3.08023764665091	3.05669726444947	3.03215499088508	3.00771514526234	2.98406042406766	2.96153599839786	2.94001098774941	2.92098649510924	2.89897611326017	2.88060519002408	2.86458024861396	2.84771349194195	2.83350941654416	2.81932633733393	2.80501136554556	2.79455795877380	2.78409666993202	2.77274759851880	2.76459775109108	2.75692720114785	2.74966076681467	2.74629662679090	2.73747228271732	2.72907088643302	2.72519070191717	2.71970235779895	2.71656928609772	2.70995177297989	2.70251969491103	2.70030634952118	2.69408356320627	2.68877919892223	2.68390264701167	2.67948487459049	2.67227914229796	2.66941256231332	2.66560122794883	2.66200622071327	2.65624735637914	2.65163185348596	2.64601354319434	2.64433962708521	2.64257618590189	2.63599281614078	2.63648967966096	2.63520559909964
2.48532144548563	2.49164380763604	2.49790332581442	2.50287303529420	2.51451307584320	2.51910531509536	2.52891475486312	2.53383251399676	2.54565871381297	2.55006083065019	2.55662472500050	2.56490408089501	2.57141969726569	2.57587463415515	2.58212118956451	2.58742158779649	2.59427218967690	2.59527186237387	2.60314781393978	2.60606824503794	2.60942212842284	2.61043443190066	2.61406167531328	2.61887958816779	2.62066464404920	2.62584052749797	2.62665386739159	2.62923255443095	2.63321246927405	2.63256651674364	2.63380062773954	2.63372010549620	2.63428762631597	2.63210485655416	2.63365136324434	2.63227139431823	2.62960766644593	2.63335793465024	2.63011587606624	2.62918880086412	2.62872913983052	2.62691540817748	2.62413655613950	2.62216799478486	2.62586828480870	2.62448766296374	2.62392818192182	2.62618386368598	2.63006471227007	2.62969240462494
2.76643798360341	2.76665697159523	2.77055474803533	2.77160743599800	2.77469868338233	2.77558044922848	2.77792565707287	2.78005525987780	2.78334729698306	2.78382316653899	2.78300229278481	2.78431187159100	2.78822547258874	2.78680271960238	2.78770255751751	2.78644647161302	2.78844292276843	2.78716764384468	2.79032269061984	2.78727568038411	2.78756542738547	2.78812153224341	2.78489407754939	2.78570481170338	2.78291087465583	2.78313684386480	2.77905796363367	2.77536636790358	2.77469963137307	2.77202038170385	2.77195590311109	2.76976101526376	2.76693145951600	2.76319688411359	2.75912893300955	2.75919013387259	2.76059368684297	2.75569491842759	2.75365211924654	2.75050785415911	2.74409201674708	2.74412055363031	2.73923085693476	2.73564164682926	2.73396941279162	2.73162100942298	2.72689242980441	2.72145105937075	2.71615631870589	2.71173823197876
2.40742966264892	2.41050249724573	2.41436199748947	2.41717265426311	2.42269526005753	2.42396249297062	2.43033964132657	2.43405322806167	2.43920569345145	2.44158634469874	2.44519955506962	2.45038743270626	2.45543936912232	2.45800252928627	2.46218854016338	2.46330460585453	2.47019770890988	2.47060359695701	2.47651500512945	2.48113038856711	2.48248888541062	2.48756250077234	2.49045950908065	2.49636669062125	2.49733862952927	2.50147636294136	2.50493941975761	2.50715499771329	2.51347195666079	2.51209551019198	2.51822382624019	2.51893189174720	2.51933578738767	2.52209096738604	2.52386442619529	2.52407092478038	2.52783074498999	2.52927098269277	2.52919697882262	2.52963012835040	2.53012790431189	2.53025124550971	2.53053394503885	2.53215370607105	2.53421547118398	2.53423545558105	2.53316003505031	2.53366643567589	2.53460980229647	2.53759030840537
2.55839690333105	2.55590165743514	2.55206364808111	2.54717982145858	2.54497393346510	2.54077770597902	2.53853727622021	2.53426420862858	2.53153218691598	2.52809274367856	2.52597015820457	2.52230814940037	2.52019341732148	2.51635065753860	2.51369848522791	2.50734920832548	2.50844882156773	2.50287001854469	2.50132338044749	2.49941993649869	2.49505987141609	2.49270543978974	2.48968185957467	2.48598280938353	2.48268067491939	2.47862483018314	2.47351417156919	2.46818879161665	2.46733361703105	2.46093815012702	2.45760777277137	2.45302853902595	2.44561746438236	2.44035295635781	2.43622962450022	2.43055550021305	2.42759294403930	2.42286096717236	2.41640290551256	2.41202721776092	2.40349446601239	2.40090262810853	2.39171264097604	2.38606967766988	2.38209995725602	2.37597653007720	2.36412588865506	2.35399301191118	2.34667686065522	2.33082762508221
2.95719421995532	2.95576553954288	2.94169036078008	2.93227176417587	2.92356864789573	2.90979344321344	2.90034925766224	2.88990879537648	2.87782295679096	2.86333571377725	2.84906884489498	2.83921684261126	2.82606113681442	2.81110254886431	2.80042065642434	2.78603937373903	2.77499416170825	2.75897251352476	2.74806902644099	2.73520127581493	2.72401743926139	2.71071259811007	2.69790109466845	2.68572890071685	2.67461697841509	2.66641230869187	2.65238312480124	2.64225666053551	2.63239805378521	2.62405040379621	2.61310192036096	2.60446451364006	2.59505982827955	2.58519702383098	2.57774375517659	2.56644493110963	2.56117118237422	2.55355419423433	2.54409791862608	2.53538665690728	2.52781354435002	2.51792272365593	2.50600137217212	2.49621884547047	2.48579624222840	2.46871034018515	2.45152333445621	2.42839057268788	2.40335023241368	2.36662002317629
3.12903930308955	3.11194439515528	3.08841725757475	3.06338236380307	3.04551754988359	3.01637266359218	2.99264442084648	2.96889882728622	2.94730932303253	2.92007834021396	2.89569461299185	2.87417000396233	2.85426108280476	2.82954560512140	2.81099525725397	2.78669864864608	2.76923909429094	2.74650980659709	2.72757922258278	2.70764924541862	2.68909979796887	2.66908035402614	2.64738820610572	2.63052833971223	2.60843891644015	2.59315300390188	2.57383191945668	2.55305007453743	2.53746132662814	2.51889414238282	2.50274195811617	2.48540068569919	2.46724313899455	2.45122010203377	2.43721918182899	2.42076173066804	2.40526478364279	2.39446346253957	2.37930645510888	2.36598552664369	2.35328701260694	2.34682187526739	2.33231905575928	2.31927015931228	2.31190803527750	2.30005123038954	2.28653234600012	2.27388235263036	2.26558665617815	2.24606826220514
2.48516640387030	2.48714552738042	2.48936714699104	2.48782113419519	2.49233770248461	2.49428111421494	2.49605762501675	2.49962171487709	2.50299373212710	2.50539700114389	2.50910790162627	2.50963591286388	2.51440022321053	2.51417738436446	2.51881498011377	2.51660968990056	2.52155104914985	2.52178653860552	2.52287075257871	2.52338242684174	2.52385444209896	2.52485806259478	2.52313948405172	2.52674870428563	2.52550088875920	2.52709182277227	2.52589673576777	2.52410084945898	2.52599751634772	2.52405325255799	2.52312956802152	2.52293744596079	2.51967830393486	2.51666420487279	2.51590772876154	2.51282030499905	2.51221266894818	2.51067090083363	2.50549214759408	2.50644229618655	2.49802795991223	2.49869742811245	2.49364969589683	2.49065810949691	2.49077394555466	2.48660336470436	2.48229527317783	2.47960016391153	2.48385688803706	2.47893647174353
2.68003051230678	2.68377788475771	2.67989564950510	2.68095243949170	2.68374263188874	2.67972818006427	2.68264740653006	2.68385096172981	2.68782509009449	2.68627583373868	2.68746481567178	2.69152731824147	2.69332159281449	2.69298689967402	2.69791140543097	2.69522577068094	2.69801397897225	2.69741138227977	2.69790076317147	2.69863767678535	2.69883071167731	2.69857172452341	2.69764238937736	2.69740608377070	2.69551341011900	2.69768937540581	2.69693745787049	2.69812151785188	2.69691859654460	2.69916515275738	2.69766567142864	2.69754416288805	2.69670930907662	2.69686351610071	2.69720187760066	2.69597167683157	2.69481705009146	2.69575616368890	2.69293981888088	2.69079914631491	2.69450997258730	2.69251025191528	2.68934064533870	2.68887164102914	2.68842311627708	2.68426572396325	2.68500831808350	2.67988235371463	2.68285968064998	2.67757999265252
2.81319955018389	2.81390113624505	2.81567359761985	2.80804017572138	2.80944425727585	2.80249811426658	2.79883464616336	2.79282962251054	2.79003517213647	2.78253904869521	2.77633451142425	2.76942825742151	2.76681168619504	2.75988084301840	2.75678185575382	2.75211750905766	2.74661671338382	2.74114668064305	2.73650536980738	2.73047071703096	2.72782087975263	2.72214245918383	2.71358551015981	2.71518987828757	2.70938175278775	2.70582242559596	2.70293614891895	2.70132409730723	2.70121961981865	2.69492924596649	2.69251457336481	2.68931096518151	2.68452909336894	2.68126715667596	2.67792335639049	2.67164836194965	2.66651278695434	2.66409634743662	2.66052199848369	2.65614958328051	2.65142189670907	2.64843806106005	2.63991452845820	2.63613361508494	2.63126820808723	2.62399244871992	2.61537188377289	2.60608642623120	2.59760495127527	2.57946098717563
2.45558831118588	2.45925186072922	2.46020153696308	2.46238358878766	2.46801045600577	2.46690932923902	2.47161552341415	2.47292336281888	2.47874107042285	2.47912510390853	2.47883662252442	2.48105092704829	2.48577145074834	2.48225488681321	2.48454298593395	2.48463148292348	2.48424777796478	2.48330595767307	2.48557163921014	2.48220600674347	2.48210490122874	2.47808349382768	2.47901861477455	2.47913005067108	2.47626957381153	2.47625501711162	2.47259063483196	2.47128210546852	2.47118898212113	2.46710334867442	2.46487419718375	2.46221622548969	2.45677829689811	2.45344012171540	2.45208669534120	2.44731673209265	2.44214511568168	2.44198410992622	2.43653300931600	2.43352773835498	2.43141708347283	2.42723704350847	2.42195936611807	2.41763622381837	2.42075441394270	2.41569338253916	2.41113595093802	2.41330097320460	2.41597976482023	2.41276136860499
2.33088813921149	2.33213038048247	2.33220073793999	2.32938103084002	2.33326254387275	2.32875324488017	2.32817640208402	2.32870376074348	2.32842411944201	2.32539596914215	2.32469690298532	2.32518632343713	2.32491069239633	2.32014385741067	2.31905015547846	2.31383143619230	2.31522165428107	2.30975531031377	2.31001249299910	2.30641706931039	2.30546412446044	2.30130653697103	2.29825653837468	2.29753471778626	2.29341921256725	2.29171455843290	2.29057754986474	2.28462656156405	2.28482727447104	2.28084476397912	2.27833662181232	2.27628159366733	2.27086985089822	2.26741065980525	2.26493610907701	2.26210486883826	2.25862140104285	2.25632773469587	2.25395306078761	2.24968210551903	2.24456879469256	2.24409597678489	2.24193458379702	2.23595241172245	2.23969289685060	2.23471687603731	2.23143031873876	2.22814047140258	2.23005202171454	2.22804033179739
2.37341882920168	2.37432635695188	2.37034224449635	2.36744162147047	2.36725947294205	2.36089568653522	2.36044578214603	2.35763071741377	2.35704374939620	2.35223153732069	2.34824992492450	2.34757268875673	2.34822927174042	2.34262330630797	2.34114505533661	2.33717052938171	2.33654741573083	2.33315495262594	2.33473817390009	2.33152633880509	2.32970466593950	2.32778101761542	2.32497961135721	2.32382428500671	2.32011723080843	2.32064483499088	2.31742038089777	2.31413781756259	2.31332648555364	2.31015751061876	2.30759059502944	2.30688135050632	2.29999504362951	2.29631722636112	2.29382392546626	2.28979121565454	2.28635750308048	2.28542191371660	2.28138648035521	2.27827146929792	2.27520354840834	2.27562522937440	2.27013572708108	2.26762235565387	2.26709614553856	2.26389255846956	2.26127802598283	2.25982995513659	2.26442028869052	2.25837032933957
2.72539716701516	2.71924597872665	2.70808539367754	2.69500778502576	2.68575176947796	2.66860129060346	2.65622387917913	2.64095407806071	2.62979028591098	2.61394810936997	2.60156203104054	2.58704549784030	2.57590072751498	2.56016166521226	2.55266849450495	2.53679718893584	2.53251011355206	2.51815903761843	2.51139323534784	2.50291627981508	2.49599577212717	2.48878048219878	2.48276035424669	2.47962266494663	2.47329836306174	2.46940465162424	2.46529965485821	2.46328954071576	2.46053160312609	2.45530124812811	2.45317636607174	2.45111275779751	2.44900253886713	2.44709793498845	2.44647075803437	2.44341554558142	2.44092309142227	2.44295025532855	2.43859586599314	2.43774928609387	2.43764426683069	2.43620631070044	2.43218372568607	2.43165754844681	2.43440703279134	2.43048111780964	2.42605681185390	2.42635887420227	2.42823633467913	2.42394694410305
2.60572891720496	2.59949184278073	2.59135429237626	2.58201835892274	2.57503123707110	2.56624040955544	2.55810108492375	2.55172724959621	2.54371777040721	2.53594235526986	2.52938972370934	2.51963832136842	2.51605964491464	2.50885687583721	2.50426336413218	2.49687265497023	2.49241101282939	2.48504403066110	2.48277737906116	2.47632625168686	2.47342157153378	2.46867962053845	2.46352826938809	2.46317791004041	2.45741761803575	2.45420536068838	2.45162523042392	2.44878683066309	2.44634697822795	2.44425814276861	2.44078471140297	2.43649723710366	2.43261564693384	2.43080057136978	2.42635404636699	2.42186604504123	2.42085025749817	2.41850520195460	2.41541526289619	2.41252140942217	2.40910413364095	2.40543598984866	2.40231021130351	2.40105089291572	2.39617592398745	2.39391525687932	2.39084507532892	2.38403471891628	2.38070933188246	2.37685112367014
2.24234566083577	2.24419809519623	2.24432637585375	2.24288710759937	2.24442303531949	2.24431768033149	2.24754265402360	2.24990555027427	2.25042531335921	2.25249183940826	2.25194885597047	2.25153124283020	2.25434197978505	2.25242896228975	2.25329857635947	2.25214592042906	2.25505252424598	2.25351285778267	2.25472901553326	2.25382919294207	2.25535793053043	2.25578572243633	2.25222270841943	2.25567712538639	2.25282402175782	2.25512710714054	2.25270069747045	2.25373692336565	2.25398526099826	2.25191050297178	2.24956725393465	2.24964257779743	2.24592666307023	2.24407468863327	2.24185868986357	2.23912262732433	2.24074715782219	2.23581998542469	2.23434216958318	2.23123411420666	2.22887034319194	2.22859280173206	2.22506011542113	2.22112693897548	2.22007693577178	2.21823646849516	2.21390768426470	2.21119644230413	2.21205259815114	2.20868256005884
2.61603863976646	2.61490830387069	2.61213190378034	2.60983483915971	2.60938202926712	2.60598976186290	2.60544391082932	2.60347118663847	2.60375193060688	2.60070653365369	2.59867710921959	2.59701054054201	2.59732556903870	2.59219941732699	2.59264829355393	2.58956803087084	2.59134535621905	2.58693852262985	2.58952753698040	2.58748749841231	2.58502993891716	2.58482749498763	2.58403832061330	2.58580664893971	2.58219230170999	2.58402446633409	2.57986511979477	2.57974894278294	2.58067051230934	2.57522790359911	2.57685356330885	2.57440090121761	2.56932591640849	2.56938356881653	2.56728369083170	2.56357817556678	2.56369695011404	2.56090648210599	2.55951883344517	2.55552865155465	2.55383377299601	2.55202849011338	2.54936697086293	2.54739684347577	2.54621350274606	2.54217330145608	2.54069798513688	2.54102506708337	2.54054057214953	2.53865799797706
2.72475545545432	2.72397053974271	2.72635481127717	2.72708454793130	2.73193179235820	2.73108845111186	2.73376223933600	2.73673120989671	2.73869949891864	2.73899287243623	2.73941094413451	2.74083298991375	2.74522875607939	2.74266257067485	2.74643411553576	2.74506537004515	2.74608303352017	2.74509926374080	2.74803191724355	2.74716074120026	2.74618592984289	2.74586175780469	2.74561257103655	2.74806413181263	2.74606645347390	2.74763415352539	2.74829229498449	2.74807362058713	2.75116120286984	2.75003235162500	2.75117913248299	2.74967801792848	2.74668998921021	2.74658434356035	2.74454302886205	2.74367848634962	2.74387043887619	2.74197821716757	2.74037186080817	2.73860200056055	2.73499911203455	2.73187699248927	2.72964353223150	2.72699048110695	2.72516723738639	2.72168636213696	2.72294424602529	2.71774116349889	2.72052391489369	2.72003880159470
2.75491193190267	2.76096291147825	2.76423090751355	2.76911850996057	2.77677374545344	2.78081780802331	2.78549111184918	2.79008255687615	2.79369330366314	2.79540258745557	2.80038727571090	2.79705654672744	2.80081473580180	2.79951551434277	2.79956712108695	2.79825253592235	2.79923153308287	2.79568166905249	2.79540177388544	2.79103481360864	2.78945015893644	2.78429485715068	2.77948068413755	2.77788404593638	2.77461532816210	2.76940607491847	2.76521612083172	2.76274757987513	2.76023101026969	2.75776737060296	2.75217460152314	2.74659263488848	2.74501842686033	2.73942302234952	2.73557517135990	2.72984504538728	2.72500144285565	2.72271415747321	2.71588002097605	2.71634157225552	2.70770124841232	2.70166149155237	2.69214180728212	2.69061138336143	2.68636995048533	2.68258552840779	2.67198785225742	2.66684319124201	2.66384793774884	2.65971826446650
2.46171676049822	2.47750456544178	2.49090113745995	2.50043017880634	2.51328538640687	2.52052481792977	2.52859332046462	2.53550275520783	2.54275433095484	2.54670487923965	2.55240269127829	2.55467245775687	2.55855606213457	2.55983543641157	2.56231632790120	2.56009155041727	2.56348970954650	2.56025183805117	2.56193030747904	2.56042241176898	2.55914701123108	2.55839853290401	2.55603794175863	2.55522900886291	2.55151989138474	2.55019824399899	2.54742262465105	2.54425495651490	2.54434544834972	2.54120621070344	2.53776566742874	2.53624539400435	2.53212287162615	2.52890941192512	2.52413917884438	2.52004194036209	2.52002311436058	2.51751986132073	2.51282503838198	2.51076800472899	2.50454673466088	2.50244036086584	2.49606147647366	2.49374918539340	2.49144122425063	2.48640873622472	2.48027075672351	2.47284350586724	2.47341805500049	2.46225283125323
2.91304352479732	2.90392602722883	2.89207599001478	2.87758946078613	2.86556972786081	2.84551175107416	2.82758553579834	2.80596326067003	2.78362544471585	2.75696469829754	2.73233117925671	2.70128421249304	2.67476892451683	2.64422334909713	2.61787730992301	2.58682393519346	2.56386229291078	2.53731042507594	2.51843435653435	2.49771802150901	2.47976745786469	2.46628906953516	2.45263756657400	2.44549912480333	2.43497710398672	2.42992903981423	2.42152732487030	2.41516841614428	2.41348897968998	2.40708515955128	2.40619577437325	2.40380485885856	2.40047894626862	2.39859614594482	2.39731778367415	2.39438568318683	2.39480951358590	2.39372403024182	2.38911241830302	2.38991891829525	2.38407039695784	2.38550521473816	2.37914998398408	2.37840878845080	2.37748891699749	2.37522533729524	2.36857197746949	2.36646411951873	2.36978291388365	2.36879716523533
2.75093007370060	2.73895025011200	2.72681438152708	2.71691836745529	2.70872732747890	2.69969364736971	2.69142180108100	2.68367174696953	2.67824669684153	2.67103237608711	2.66515641726102	2.65723076134189	2.65587388018429	2.64869513614376	2.64411215017100	2.63800919623656	2.63477066804433	2.62627099266143	2.62533571761580	2.61839193631287	2.61374146370872	2.60642040210114	2.60215425770855	2.59885267900214	2.59314572513486	2.58755788520603	2.58259312170060	2.57846484424463	2.57389485002623	2.56756090057716	2.56179982737643	2.55466708675180	2.54936810771270	2.54319429958559	2.53435310097111	2.52733625120642	2.52180951660071	2.51507222073451	2.51006491764827	2.50357209667373	2.49502884426539	2.48923712425402	2.47893864928247	2.47311228234031	2.46677648448939	2.46138372587304	2.45074295350857	2.44668934555244	2.44294184129691	2.43679489240341
2.49403680968813	2.50541434652641	2.51560391797286	2.52539927089913	2.53971804614353	2.54557028997290	2.55908876895579	2.56942578979950	2.58100132478413	2.58974783634161	2.59790272988004	2.60962866984173	2.61669077780617	2.61874387076367	2.62914063182952	2.63265272052292	2.63816824615121	2.63909139962986	2.64518182544341	2.64741787612072	2.64989498149226	2.65123599859018	2.65363630254790	2.65680623029196	2.65655717981872	2.65940272380231	2.65989706698876	2.66122702985344	2.66239779630267	2.66350420624988	2.66217331673545	2.66404421234207	2.66533387289070	2.66387032690162	2.66732135399201	2.66496811477762	2.66342710015071	2.66600024156925	2.66611252330846	2.66576072195015	2.66656996793228	2.66647029936455	2.66644881164091	2.66359100878857	2.66725549227188	2.66553334264874	2.66906178111898	2.66551820932020	2.67093671134380	2.67521981160365
2.65472477093208	2.65889786186821	2.66361716845962	2.66499723072388	2.67429006858692	2.67677769360011	2.68582773073034	2.69089134151444	2.69636535385773	2.69961949772407	2.70546934685167	2.70933238774972	2.71640301826629	2.71633343887362	2.72157458197035	2.72327788628115	2.72983633558138	2.72855818098668	2.73219151852003	2.73407311466683	2.73744813437539	2.73924075623077	2.73843331861413	2.74454523844891	2.74433752723413	2.74671797722394	2.74928594615715	2.75077340813453	2.75440923611576	2.75110098259518	2.75247022716684	2.75466832429840	2.75250906880327	2.75628412919125	2.75538939715965	2.75318739317035	2.75523518763073	2.75337245738718	2.75517724106275	2.75288303353079	2.75450060967934	2.75393290255998	2.75324098230123	2.75361005417229	2.75740203499512	2.75497867958293	2.75740175490314	2.75947629725288	2.76269235691433	2.76768538116788
2.50686585695527	2.51068889769396	2.51317431226393	2.51591900518665	2.52488819296748	2.52740413788769	2.53349475494525	2.53916798316369	2.54403601485553	2.54930226816783	2.55226385734693	2.55680136210086	2.56260246066521	2.56468089831651	2.57054628119675	2.57400052352798	2.57952545221648	2.58163314562698	2.58705047640578	2.58985066535417	2.59321680061188	2.59629442385081	2.59948252405236	2.60380558670354	2.60695558273747	2.61176402394414	2.61198739332066	2.61501779096807	2.62093765753654	2.62139717478511	2.62345942064374	2.62665294453252	2.62820195105082	2.63015148862305	2.63306971967709	2.63260425815639	2.63576172571960	2.63743923392549	2.63773784071176	2.63974956175995	2.63794295665742	2.63738820730634	2.63655147733346	2.63498666422191	2.63895400110852	2.63606296293045	2.63350295770884	2.63354910166381	2.63644297397790	2.63316587801208
2.53796653792608	2.54082861982231	2.54052245247167	2.54167512867795	2.54367003396864	2.53964774073865	2.54172346452966	2.54219972030279	2.54129341952146	2.53876145489230	2.53575943658666	2.53590666778387	2.53534170809852	2.53005864399580	2.53079308469281	2.52872061509812	2.52781080687418	2.52180275770566	2.52358910670092	2.52129718093758	2.52184570720185	2.51784511660703	2.51782928978856	2.51665269468813	2.51425794726053	2.51514276614132	2.51199036912738	2.51119489162769	2.51181648219946	2.50993331012096	2.50771518677261	2.50773157717374	2.50545305747878	2.50176833688536	2.50387505428531	2.49874699393648	2.49706668130942	2.49593343207565	2.49308850131250	2.49066393521265	2.48822422031869	2.48767005872271	2.48394274029606	2.47939648144676	2.48254252473674	2.47647219215895	2.47586702580514	2.47338709725713	2.47699659903810	2.47842144324362
2.58593235943216	2.58102217888687	2.57767980863289	2.57556974146072	2.57936626447063	2.57670635371980	2.58109983633203	2.58429082960695	2.59044448656603	2.59347951827377	2.59771985291223	2.60334089525023	2.60877274923991	2.60969776966614	2.61758884005219	2.61969994524907	2.62466893970187	2.62592109159107	2.63289920928169	2.63216679607644	2.63489918737511	2.63499677482557	2.63768274488628	2.64021313886738	2.63888845829698	2.64101065767958	2.64092346305546	2.64176065634149	2.64319085975387	2.64434063021264	2.64312458603877	2.64341716189308	2.64428712217364	2.64666433446518	2.64792501944266	2.64811955999668	2.64687904319923	2.64882990271568	2.64746687663860	2.64803004134728	2.64638917655965	2.64622856006036	2.64375125800012	2.63906311576320	2.64360577110852	2.63992531578024	2.63184302657215	2.62689878554488	2.62273234923402	2.61208732854851
2.61922249430183	2.61486661025869	2.60787337612189	2.60417643102064	2.60442065141721	2.59765144128839	2.59894676843598	2.59809280579200	2.59823534679980	2.59684205817639	2.59736213561681	2.59901952285342	2.60223073991037	2.59989431397778	2.60511446363138	2.60841427663022	2.61088170883561	2.61061290448084	2.61572124295630	2.61799569300395	2.62138328020406	2.62441784182820	2.62710515781666	2.63194150295755	2.63283948833578	2.63781123346417	2.63763900646522	2.64135153277576	2.64406553353958	2.64552348012258	2.64424364225787	2.64687855736363	2.64797411068975	2.64809590961714	2.64980284931477	2.64809076741714	2.64875255508672	2.64992930172602	2.64838313922055	2.64688126501042	2.64879974339654	2.64698373285201	2.64640214465513	2.64470823280705	2.64712468526309	2.64183658209742	2.64240924695802	2.63912884530789	2.64245648190373	2.64390894935274
2.51010851261392	2.51038407124261	2.50371313502952	2.49878572624112	2.49686317873952	2.49159918921111	2.48982082919343	2.48620486580179	2.48296580228398	2.48034256091109	2.47765439298797	2.47264867222233	2.46957990963475	2.46396506636131	2.46375483062454	2.45864611944497	2.45638725129289	2.44987908780591	2.44623159063217	2.44322074246492	2.43964043332327	2.43467040337289	2.43085692259717	2.42827210597133	2.42392293733357	2.41903757938738	2.41422909166125	2.41153929613208	2.40795598061916	2.40495142733607	2.39919262469667	2.39588843499636	2.39240581421311	2.38862077436658	2.38526602154476	2.38000569014801	2.37648623007904	2.37289901936015	2.36654500912922	2.36310459205101	2.35891659097499	2.35281181250083	2.34670287716738	2.34243388482249	2.33911468411569	2.33186724809286	2.32288088383145	2.31167798800840	2.30987811828910	2.29675866818407
2.33008500563450	2.33327200369524	2.33109348496968	2.33140177324903	2.33414354528923	2.33069269146667	2.33443234195065	2.33661497304350	2.33804766819529	2.33620914136540	2.33681322954774	2.34044099773631	2.34228767210769	2.33766045666301	2.33965818859894	2.33685705756679	2.34005227972864	2.33599311192799	2.33733579549477	2.33779786402222	2.33464817385907	2.33359840012682	2.33221393819047	2.33341922056534	2.32995866429883	2.33096313299930	2.32597568991756	2.32454872873192	2.32460890397342	2.32075970556581	2.31863946100624	2.31766982236995	2.31317202466561	2.31451752834884	2.31434731991906	2.30976877629978	2.30757537830661	2.30690879712659	2.30364562169974	2.30077376068930	2.29939623981759	2.29839602475472	2.29674537935874	2.29067587810602	2.29481034021691	2.28888705990529	2.28444659214308	2.28225334089481	2.28145818142995	2.27830079301403
2.56500603812928	2.56294201711663	2.55981816600561	2.55602997793365	2.55645052306726	2.55132990498590	2.55045033118163	2.54743798595144	2.54342223662521	2.53833175512674	2.53287179360749	2.52724549868803	2.52231410796155	2.51539937177253	2.50971542182849	2.50311355439980	2.49701632547230	2.48752225991301	2.48363638414270	2.47345041023554	2.46920224947677	2.46130734734201	2.45272279162676	2.44814143576762	2.43938923970190	2.43441558100127	2.42646521660660	2.41975336262894	2.41521173367069	2.40866350233256	2.40068517174825	2.39515001347772	2.38845626864287	2.38351991682601	2.37605203631634	2.36983200804401	2.36577615992127	2.35866690398528	2.35332173151392	2.34700096903616	2.33949666456167	2.33729936702042	2.32902172748294	2.32322066382973	2.31748180115327	2.31151194695365	2.30643728455444	2.30067776132305	2.29840269354061	2.29590527220417
2.69698528609649	2.70048416071065	2.70491370410206	2.70803173640987	2.71287580826625	2.71867943314728	2.72494988161420	2.72929518522540	2.73492374964769	2.73764502779222	2.74025282765825	2.74314691105562	2.74694399431500	2.74738555013157	2.74991625981996	2.75042355033968	2.75130069559220	2.75020850239802	2.75320766236791	2.75062351661830	2.75314442826826	2.75321478310857	2.75119999917535	2.75295192548407	2.75321378747855	2.75516909506499	2.75333016583088	2.75359467322822	2.75632119644107	2.75622072075157	2.75449056077076	2.75603267144555	2.75465278881559	2.75427435080378	2.75242724415476	2.74981056973933	2.74938216339672	2.74628999068236	2.74581802440393	2.74295871048101	2.74165780978258	2.74114950486868	2.73822751872838	2.73649028967585	2.73472205842360	2.73219456690923	2.73451643849521	2.73119027425724	2.73716154455139	2.74106929692161
2.96540668782106	2.96134695615451	2.95983608841420	2.95787426002962	2.95909515658960	2.95684753775856	2.95697920134109	2.95537295004684	2.95551173881797	2.95243777748682	2.95084681744864	2.94635539938466	2.94868390180841	2.94649217461845	2.94500610817823	2.94055444891107	2.94042559085224	2.93764707391162	2.93817254629059	2.93413321234563	2.93320142679774	2.92961408119725	2.92746999450847	2.92847626454153	2.92440446597107	2.92443950069811	2.92397090477724	2.92450846832337	2.92655088896544	2.92303636833933	2.92059572474201	2.91680265821731	2.91238243675831	2.90956620214793	2.90604576837431	2.90084266287371	2.89822032569603	2.89492451676780	2.89124096277245	2.88832899847509	2.88068179538597	2.87678073425391	2.86908242883539	2.86641169553338	2.86209902409227	2.85895808848605	2.85466988526109	2.85155128806333	2.85291999639389	2.85179367657884
2.68468274885092	2.68801741203242	2.68237873364703	2.68067648231521	2.68349622455090	2.67778038228157	2.68217839807348	2.68225690552180	2.68323651600476	2.68272502970592	2.68094537279147	2.68335404980657	2.68366795605563	2.68037977142534	2.68210730585655	2.67999022029786	2.67985215737638	2.67777163427015	2.67701553095079	2.67419843294323	2.67453980643792	2.67195746961193	2.66869243266635	2.66837529676842	2.66643918196142	2.66680398865790	2.66215938445256	2.66226226295887	2.66078238751323	2.65948456201398	2.65610108761706	2.65861493521038	2.65460568571578	2.65367993264536	2.65208517140140	2.64986687857672	2.64730498970709	2.64598072185790	2.64294341842403	2.64183491803815	2.64012590294210	2.63634891455532	2.63334011423736	2.62875437865747	2.62947382820546	2.62359445355133	2.62041427715318	2.61578796633247	2.61878327275825	2.61554993290554
2.87186366813947	2.85248577608374	2.83194395799482	2.81053287593277	2.79226974349767	2.77000160434764	2.75192658693536	2.73570951588281	2.72147076559057	2.70432956650920	2.69232825217006	2.67900132834060	2.67015768084570	2.66027956165455	2.65084186810378	2.64264662230902	2.63658640789679	2.62808292291724	2.62502475171819	2.61740413535781	2.61250189364300	2.60356386717335	2.59775057367385	2.59618733984242	2.58843596204346	2.58364520497382	2.57944285927400	2.57454041358449	2.57350391936388	2.56634637043754	2.56265866778586	2.55634214755388	2.55040571296512	2.54589033799020	2.54006902418996	2.53489332111009	2.52946869604197	2.52579757475309	2.52066169993830	2.51641102267804	2.51023552077751	2.50506567777933	2.49683942028687	2.49381744532596	2.48812029739604	2.48488548283263	2.47539265261553	2.47177228358336	2.46794434805224	2.46182250419062
2.80761803156829	2.80129290450811	2.79432009785939	2.78550568236653	2.77606452589090	2.76617846241774	2.76030169905778	2.75063012352014	2.74284603046633	2.73253957217414	2.72179459440728	2.71295149740558	2.70511047053573	2.69634351132516	2.68819318392587	2.67934459265579	2.67332996202220	2.66179166959024	2.65746142485363	2.64801456257351	2.64352637924576	2.63515815840588	2.62660216135267	2.62254745535270	2.61447555971176	2.60906076893408	2.60093719913792	2.59779959932573	2.59404301968691	2.58888196665941	2.58225848533620	2.57862109394441	2.57117830511788	2.56745720237729	2.56173336660658	2.55600890048190	2.55345447754458	2.54813885152010	2.54371072479846	2.53961857252763	2.53296862315150	2.53240133842682	2.52660850859649	2.52196448832718	2.51651356290523	2.51010053637323	2.50419165307065	2.49576860660043	2.48804337147704	2.47493788083432
2.38758020520478	2.37565542742125	2.35900265670093	2.34919400450921	2.34291875111178	2.33047439488997	2.32748006202631	2.32409350240397	2.31900199165812	2.31643615037696	2.31637331306814	2.31661066704637	2.31929985170694	2.31685759743027	2.31915842643487	2.32028232072682	2.32421381144409	2.32407742737432	2.32832653733360	2.33082870050200	2.33192229003059	2.33408803302357	2.33655986580662	2.33876831607211	2.33794006612149	2.33989392638552	2.33894526571852	2.34344952651752	2.34265824418454	2.34132548069008	2.33972616256310	2.33887718724105	2.33785001886562	2.33677471437993	2.33520027232646	2.33233310500644	2.32940907128384	2.33046939045150	2.32557081827158	2.32226388234751	2.32154710316882	2.31963219544898	2.31372785111496	2.30993457080834	2.31301207838189	2.30249332547736	2.29642920819991	2.29141817856404	2.28778582974052	2.28207496326701
0.000407279341144845	0.000643329464570418	0.000784747482207109	0.000937850713211423	0.00115979535236140	0.00125923307893054	0.00137549459524828	0.00150109711381374	0.00174296018736764	0.00182222367018724	0.00198702045584716	0.00215991988824383	0.00239722162074385	0.00247448059008629	0.00266206860733487	0.00282611727625962	0.00301627793530258	0.00318143680140698	0.00338169495770537	0.00355660946713673	0.00376207188213805	0.00392304239861384	0.00395553886361436	0.00422564875170105	0.00434497276913653	0.00453476972750385	0.00465994781058090	0.00483216682771326	0.00516281692622114	0.00536313634022801	0.00564529196962012	0.00587065621158515	0.00591901058363772	0.00631521570069335	0.00651351730156196	0.00667762579101176	0.00693182827725124	0.00719244290331037	0.00741284064270721	0.00766351014630159	0.00796713432300168	0.00828593456334002	0.00836945094311318	0.00879911414752397	0.00910056989951532	0.00928454686976942	0.00947417610186081	0.00969377862607811	0.0100423528304805	0.0101614491791008
0.00398853322880936	0.00413586247588699	0.00424975793139691	0.00436001217921294	0.00450020492902268	0.00456397828954507	0.00479904927135241	0.00488105364816353	0.00503142769019932	0.00513047036212286	0.00516679745328163	0.00533929520262321	0.00550813634566172	0.00556806154772123	0.00571568625974744	0.00575834717784866	0.00586990950146371	0.00599596597339376	0.00620212970922966	0.00632131985737977	0.00648168790839049	0.00660747999862142	0.00672462692244534	0.00700549140166155	0.00709884453458697	0.00725046235320157	0.00755136798809865	0.00768758393321806	0.00787797417350372	0.00811389389699061	0.00832986525584798	0.00840861080050061	0.00867975028301004	0.00874614864706281	0.00884704797356820	0.00892141444806862	0.00912925382348955	0.00928864487796453	0.00944821965055129	0.00965070863918232	0.00987291095026618	0.00994065010013886	0.0101087676127700	0.0102511525096380	0.0104953288460740	0.0106180703957121	0.0109727551217312	0.0110308286754887	0.0113232957589412	0.0114668963788419
0.00982785676831293	0.0102319564468235	0.0104071205429852	0.0106751269165892	0.0109949401813458	0.0112200903871746	0.0115418163564640	0.0117701054395998	0.0121034033019413	0.0122730888965185	0.0125745206809684	0.0128134206052429	0.0131197978961083	0.0132759780949718	0.0135434517289030	0.0138606743366038	0.0143302068870805	0.0145561013419816	0.0148784919001210	0.0152110058873325	0.0155014836224108	0.0159175895074376	0.0162790672985829	0.0166705751984452	0.0171330209466120	0.0173542273307266	0.0178689801735299	0.0183795287750542	0.0186433068675624	0.0190382656963355	0.0193692267831715	0.0197753398285893	0.0201349942666790	0.0203435143766135	0.0207722650552864	0.0209748839118113	0.0214358457916150	0.0215937754445896	0.0220422591989061	0.0224781924743279	0.0229447810834270	0.0234641654820392	0.0235626637415821	0.0241157987536677	0.0245536030451087	0.0246652579493988	0.0249801547600548	0.0248402787921255	0.0248890778236106	0.0245116636856674
0.00689634390127146	0.00689733865118747	0.00686195135619786	0.00683272644692820	0.00681463289948970	0.00670833924207424	0.00665873058830785	0.00664495447173971	0.00665772956322711	0.00665436286220384	0.00655786568765187	0.00659891858372064	0.00664625919136107	0.00661420957853485	0.00669492142516471	0.00663949649316432	0.00671485648047282	0.00674380354263857	0.00681466400853031	0.00683964557265597	0.00686575871572781	0.00690523283861087	0.00695152925799808	0.00710496940460715	0.00708882068736622	0.00710462418411121	0.00726184984550246	0.00734082774401812	0.00748541394068756	0.00759700810621838	0.00775867054473669	0.00781376318754386	0.00794874870181910	0.00800458297063308	0.00812797587656777	0.00819800702160712	0.00836757163895182	0.00843813616883612	0.00860537730392673	0.00863671029309646	0.00895846240371267	0.00897194397456038	0.00905722603363683	0.00922107725574790	0.00929960820852540	0.00935177594693439	0.00962396118236247	0.00963155796720108	0.00966826177813287	0.00955406551268733
[truncated: 1 more columns]
