# Supplementary material for: Predicting stability of DNA bulge at mononucleotide microsatellite
Source: Nucleic Acids Res. 2021 Jul 26;49(14):7901–8. doi: 10.1093/nar/gkab616 (PMC8373066; doi:10.1093/nar/gkab616)
Supplement: gkab616_Supplemental_Files [file gkab616_supplemental_files.zip › bulgeDDG.m]

function ddGbulge = bulgeDDG(seq,Trange)
 
% Calculates ddG of sliding bulges. ex) bulgeDDG('bulge sequence',temperature range)
% Sequence input: Put a nearest-neighbor base on each end and bulge bases in the middle. ex) 'aCCt'
% Available T range: 25 C ~ 67 C, Salinity = fixed at 0.15 M Na+ (PBS)

%% Input Validation
if strcmpi(seq(1),seq(2)) || strcmpi(seq(end-1),seq(end))
    error('Bulge nucleotides have to be different from their nearest-neighbors!')
end

leng = length(seq);
for i = 2:leng-2
    if ~strcmp(seq(i),seq(i+1))
        error('All bulge nucleotides have to be the same!')
    end
end

if nnz(~ismember(Trange,25:67)) ~= 0
    error('Valid temperature range: 25 C - 67 C')
end

%% Experimental Results
datatemp = load('bulgedata.txt');
data1(:,:,1) = datatemp(1:36,:); % all non-slide bulges measured
data1(:,:,2) = datatemp(37:72,:); % all 2-slide bulges measured
data2 = datatemp(73:76,:); % mean Keq value of three 3-slide bulges

index(:,1) = {'aCa';'aCg';'aCt';'aGa';'aGc';'aGt';'aTa';'aTc';'aTg';'cAc';'cAg';'cAt';'cGa';'cGc';'cGt';'cTa';'cTc';'cTg';'gAc';'gAg';'gAt';'gCa';'gCg';'gCt';'gTa';'gTc';'gTg';'tAc';'tAg';'tAt';'tCa';'tCg';'tCt';'tGa';'tGc';'tGt'};
index(:,2) = {'aCCa';'aCCg';'aCCt';'aGGa';'aGGc';'aGGt';'aTTa';'aTTc';'aTTg';'cAAc';'cAAg';'cAAt';'cGGa';'cGGc';'cGGt';'cTTa';'cTTc';'cTTg';'gAAc';'gAAg';'gAAt';'gCCa';'gCCg';'gCCt';'gTTa';'gTTc';'gTTg';'tAAc';'tAAg';'tAAt';'tCCa';'tCCg';'tCCt';'tGGa';'tGGc';'tGGt'};

%% Energy Calculation
seq = lower(seq);
seq(2:end-1) = upper(seq(2:end-1)); % make only bulge nt into upper cases

if nnz(strcmp(seq,index)) == 1 % (search for actual expt data)
	[row,col] = find(strcmp(seq,index));
	for i = 1:length(Trange) % calculate Keq from dG for each T input
		ddGbulge(i) = data1(row,Trange(i)-19,col);
	end
elseif nnz(strcmp(seq,index)) == 0 % N-slide bulges where N>=3
	seq2 = [seq(1) seq(2) seq(2) seq(end)]; % ex) aGGGGGt -> aGGt
    [row,col] = find(strcmp(seq2,index));
    for i = 1:length(Trange) % calculate Keq from ddG for each T input
        Keq1 = exp(-data1(row,Trange(i)-19,col)/0.001987/(Trange(i)+273.15));
        if strcmp(seq(2),'A')
            Keq2 = data2(1,Trange(i)-19);
        elseif strcmp(seq(2),'C')
            Keq2 = data2(2,Trange(i)-19);
        elseif strcmp(seq(2),'G')
            Keq2 = data2(3,Trange(i)-19);
        elseif strcmp(seq(2),'T')
            Keq2 = data2(4,Trange(i)-19);
        else
            error('Invalid sequence!')
        end
        ddGbulge(i) = -0.001987*(Trange(i)+273.15)*log(Keq1+(leng-4)*Keq2);
    end
end

end
