# Supplementary material for: Predicting stability of DNA bulge at mononucleotide microsatellite
Source: Nucleic Acids Res. 2021 Jul 26;49(14):7901–8. doi: 10.1093/nar/gkab616 (PMC8373066; doi:10.1093/nar/gkab616)
Supplement: gkab616_Supplemental_Files [file gkab616_supplemental_files.zip › Supplementary Tables.xlsx]

## Sheet: Table S1. Oligo Sequences
Table S1. Sequences of oligonucleotides used in each experiment
		NNN	non-slide	2-slide	3-slide	n-slide
		Fig 2	Fig 3A	Fig 3B	Fig 4D	Fig 5A
BP2-C1	TGGGTGGAGATGGCAGTATAGAAGTTAGCTCCGGAGTGTGAGATATAC-ROX	o
BP2-C2	TGGGTGGAGACGGCAGGATGGAGGTTAGGTCTGGAGTGTGAGATATAC-ROX	o
BP2-C3	TGGGTGGAGAGGGTAGCATCGACGTCAGGTCAGGAGTGTGAGATATAC-ROX	o
BP2-C4	TGGGTGGAGAGGGGAGAATTGACGTGAGTTCAGGAGTGTGAGATATAC-ROX	o
BP2-C5	TGGGTGGAGAAGGGAGCATTGATGTTAGATCTGGAGTGTGAGATATAC-ROX	o
BP2-C6	TGGGTGGAGAAGGCAGCATGGATGTCAGTTCCGGAGTGTGAGATATAC-ROX	o
BP2-C7	TGGGTGGAGATGGAAGGATCGAAGTGAGCTCGGGAGTGTGAGATATAC-ROX	o
BP2-C8	TGGGTGGAGACGGAAGGATTGAAGTAAGTTCTGGAGTGTGAGATATAC-ROX	o			o
BP2-C9	TGGGTGGAGACGGTAGAATAGAGGTAAGCTCAGGAGTGTGAGATATAC-ROX	o
BP2-C10	TGGGTGGAGAAGGAAGTATCGAGGTGAGCTCTGGAGTGTGAGATATAC-ROX	o
BP2-C11	TGGGTGGAGAAGGTAGAATGGACGTTAGATCCGGAGTGTGAGATATAC-ROX	o
BP2-C12	TGGGTGGAGATGGGAGAATCGATGTAAGGTCGGGAGTGTGAGATATAC-ROX	o
BP2-C13	TGGGTGGAGAGGGCAGTATGGAAGTCAGTTCGGGAGTGTGAGATATAC-ROX	o
BP2-C14	TGGGTGGAGACGGGAGTATTGATGTGAGATCAGGAGTGTGAGATATAC-ROX	o
BP2-C15	TGGGTGGAGATGGTAGGATAGACGTAAGGTCCGGAGTGTGAGATATAC-ROX	o
BP2-C16	TGGGTGGAGAGGGAAGCATAGAGGTCAGATCGGGAGTGTGAGATATAC-ROX	o
BP2-P1	RQ-GTATATCTCACACTCCGGAGCTAACTTCTATACTGCCATCTC	o
BP2-P2	RQ-GTATATCTCACACTCCAGACCTAACCTCCATCCTGCCGTCTC	o
BP2-P3	RQ-GTATATCTCACACTCCTGACCTGACGTCGATGCTACCCTCTC	o
BP2-P4	RQ-GTATATCTCACACTCCTGAACTCACGTCAATTCTCCCCTCTC	o
BP2-P5	RQ-GTATATCTCACACTCCAGATCTAACATCAATGCTCCCTTCTC	o
BP2-P6	RQ-GTATATCTCACACTCCGGAACTGACATCCATGCTGCCTTCTC	o
BP2-P7	RQ-GTATATCTCACACTCCCGAGCTCACTTCGATCCTTCCATCTC	o
BP2-P8	RQ-GTATATCTCACACTCCAGAACTTACTTCAATCCTTCCGTCTC	o			o
BP2-P9	RQ-GTATATCTCACACTCCTGAGCTTACCTCTATTCTACCGTCTC	o
BP2-P10	RQ-GTATATCTCACACTCCAGAGCTCACCTCGATACTTCCTTCTC	o
BP2-P11	RQ-GTATATCTCACACTCCGGATCTAACGTCCATTCTACCTTCTC	o
BP2-P12	RQ-GTATATCTCACACTCCCGACCTTACATCGATTCTCCCATCTC	o
BP2-P13	RQ-GTATATCTCACACTCCCGAACTGACTTCCATACTGCCCTCTC	o
BP2-P14	RQ-GTATATCTCACACTCCTGATCTCACATCAATACTCCCGTCTC	o
BP2-P15	RQ-GTATATCTCACACTCCGGACCTTACGTCTATCCTACCATCTC	o
BP2-P16	RQ-GTATATCTCACACTCCCGATCTGACCTCTATGCTTCCCTCTC	o
BP2-X1	CTCACACTCCGGAGCTAACTTCTATACTGCCATCTCCACCCA	o
BP2-X1-1	CTCACACTCCGGTAGCTAACTTCTATACTGCCATCTCCACCCA	o
BP2-X1-2	CTCACACTCCGGAGCTAATCTTCTATACTGCCATCTCCACCCA	o
BP2-X1-3	CTCACACTCCGGAGCTAACTTCTACTACTGCCATCTCCACCCA	o
BP2-X1-4	CTCACACTCCGGAGCTAACTTCTATACTGCACATCTCCACCCA	o
BP2-X2	CTCACACTCCAGACCTAACCTCCATCCTGCCGTCTCCACCCA	o
BP2-X2-1	CTCACACTCCAGTACCTAACCTCCATCCTGCCGTCTCCACCCA	o
BP2-X2-2	CTCACACTCCAGACCTAATCCTCCATCCTGCCGTCTCCACCCA	o
BP2-X2-3	CTCACACTCCAGACCTAACCTCCACTCCTGCCGTCTCCACCCA	o
BP2-X2-4	CTCACACTCCAGACCTAACCTCCATCCTGCACGTCTCCACCCA	o
BP2-X3	CTCACACTCCTGACCTGACGTCGATGCTACCCTCTCCACCCA	o
BP2-X3-1	CTCACACTCCTGTACCTGACGTCGATGCTACCCTCTCCACCCA	o
BP2-X3-2	CTCACACTCCTGACCTGATCGTCGATGCTACCCTCTCCACCCA	o
BP2-X3-3	CTCACACTCCTGACCTGACGTCGACTGCTACCCTCTCCACCCA	o
BP2-X3-4	CTCACACTCCTGACCTGACGTCGATGCTACACCTCTCCACCCA	o
BP2-X4	CTCACACTCCTGAACTCACGTCAATTCTCCCCTCTCCACCCA	o
BP2-X4-1	CTCACACTCCTGTAACTCACGTCAATTCTCCCCTCTCCACCCA	o
BP2-X4-2	CTCACACTCCTGAACTCATCGTCAATTCTCCCCTCTCCACCCA	o
BP2-X4-3	CTCACACTCCTGAACTCACGTCAACTTCTCCCCTCTCCACCCA	o
BP2-X4-4	CTCACACTCCTGAACTCACGTCAATTCTCCACCTCTCCACCCA	o
BP2-X5	CTCACACTCCAGATCTAACATCAATGCTCCCTTCTCCACCCA	o
BP2-X5-1	CTCACACTCCAGTATCTAACATCAATGCTCCCTTCTCCACCCA	o
BP2-X5-2	CTCACACTCCAGATCTAATCATCAATGCTCCCTTCTCCACCCA	o
BP2-X5-3	CTCACACTCCAGATCTAACATCAACTGCTCCCTTCTCCACCCA	o
BP2-X5-4	CTCACACTCCAGATCTAACATCAATGCTCCACTTCTCCACCCA	o
BP2-X6	CTCACACTCCGGAACTGACATCCATGCTGCCTTCTCCACCCA	o
BP2-X6-1	CTCACACTCCGGTAACTGACATCCATGCTGCCTTCTCCACCCA	o
BP2-X6-2	CTCACACTCCGGAACTGATCATCCATGCTGCCTTCTCCACCCA	o
BP2-X6-3	CTCACACTCCGGAACTGACATCCACTGCTGCCTTCTCCACCCA	o
BP2-X6-4	CTCACACTCCGGAACTGACATCCATGCTGCACTTCTCCACCCA	o
BP2-X7	CTCACACTCCCGAGCTCACTTCGATCCTTCCATCTCCACCCA	o
BP2-X7-1	CTCACACTCCCGTAGCTCACTTCGATCCTTCCATCTCCACCCA	o
BP2-X7-2	CTCACACTCCCGAGCTCATCTTCGATCCTTCCATCTCCACCCA	o
BP2-X7-3	CTCACACTCCCGAGCTCACTTCGACTCCTTCCATCTCCACCCA	o
BP2-X7-4	CTCACACTCCCGAGCTCACTTCGATCCTTCACATCTCCACCCA	o
BP2-X8	CTCACACTCCAGAACTTACTTCAATCCTTCCGTCTCCACCCA	o			o
BP2-X8-1	CTCACACTCCAGTAACTTACTTCAATCCTTCCGTCTCCACCCA	o
BP2-X8-2	CTCACACTCCAGAACTTATCTTCAATCCTTCCGTCTCCACCCA	o
BP2-X8-3	CTCACACTCCAGAACTTACTTCAACTCCTTCCGTCTCCACCCA	o
BP2-X8-4	CTCACACTCCAGAACTTACTTCAATCCTTCACGTCTCCACCCA	o
BP2-X9	CTCACACTCCTGAGCTTACCTCTATTCTACCGTCTCCACCCA	o
BP2-X9-1	CTCACACTCCTGTAGCTTACCTCTATTCTACCGTCTCCACCCA	o
BP2-X9-2	CTCACACTCCTGAGCTTATCCTCTATTCTACCGTCTCCACCCA	o
BP2-X9-3	CTCACACTCCTGAGCTTACCTCTACTTCTACCGTCTCCACCCA	o
BP2-X9-4	CTCACACTCCTGAGCTTACCTCTATTCTACACGTCTCCACCCA	o
BP2-X10	CTCACACTCCAGAGCTCACCTCGATACTTCCTTCTCCACCCA	o
BP2-X10-1	CTCACACTCCAGTAGCTCACCTCGATACTTCCTTCTCCACCCA	o
BP2-X10-2	CTCACACTCCAGAGCTCATCCTCGATACTTCCTTCTCCACCCA	o
BP2-X10-3	CTCACACTCCAGAGCTCACCTCGACTACTTCCTTCTCCACCCA	o
BP2-X10-4	CTCACACTCCAGAGCTCACCTCGATACTTCACTTCTCCACCCA	o
BP2-X11	CTCACACTCCGGATCTAACGTCCATTCTACCTTCTCCACCCA	o
BP2-X11-1	CTCACACTCCGGTATCTAACGTCCATTCTACCTTCTCCACCCA	o
BP2-X11-2	CTCACACTCCGGATCTAATCGTCCATTCTACCTTCTCCACCCA	o
BP2-X11-3	CTCACACTCCGGATCTAACGTCCACTTCTACCTTCTCCACCCA	o
BP2-X11-4	CTCACACTCCGGATCTAACGTCCATTCTACACTTCTCCACCCA	o
BP2-X12	CTCACACTCCCGACCTTACATCGATTCTCCCATCTCCACCCA	o
BP2-X12-1	CTCACACTCCCGTACCTTACATCGATTCTCCCATCTCCACCCA	o
BP2-X12-2	CTCACACTCCCGACCTTATCATCGATTCTCCCATCTCCACCCA	o
BP2-X12-3	CTCACACTCCCGACCTTACATCGACTTCTCCCATCTCCACCCA	o
BP2-X12-4	CTCACACTCCCGACCTTACATCGATTCTCCACATCTCCACCCA	o
BP2-X13	CTCACACTCCCGAACTGACTTCCATACTGCCCTCTCCACCCA	o
BP2-X13-1	CTCACACTCCCGTAACTGACTTCCATACTGCCCTCTCCACCCA	o
BP2-X13-2	CTCACACTCCCGAACTGATCTTCCATACTGCCCTCTCCACCCA	o
BP2-X13-3	CTCACACTCCCGAACTGACTTCCACTACTGCCCTCTCCACCCA	o
BP2-X13-4	CTCACACTCCCGAACTGACTTCCATACTGCACCTCTCCACCCA	o
BP2-X14	CTCACACTCCTGATCTCACATCAATACTCCCGTCTCCACCCA	o
BP2-X14-1	CTCACACTCCTGTATCTCACATCAATACTCCCGTCTCCACCCA	o
BP2-X14-2	CTCACACTCCTGATCTCATCATCAATACTCCCGTCTCCACCCA	o
BP2-X14-3	CTCACACTCCTGATCTCACATCAACTACTCCCGTCTCCACCCA	o
BP2-X14-4	CTCACACTCCTGATCTCACATCAATACTCCACGTCTCCACCCA	o
BP2-X15	CTCACACTCCGGACCTTACGTCTATCCTACCATCTCCACCCA	o
BP2-X15-1	CTCACACTCCGGTACCTTACGTCTATCCTACCATCTCCACCCA	o
BP2-X15-2	CTCACACTCCGGACCTTATCGTCTATCCTACCATCTCCACCCA	o
BP2-X15-3	CTCACACTCCGGACCTTACGTCTACTCCTACCATCTCCACCCA	o
BP2-X15-4	CTCACACTCCGGACCTTACGTCTATCCTACACATCTCCACCCA	o
BP2-X16	CTCACACTCCCGATCTGACCTCTATGCTTCCCTCTCCACCCA	o
BP2-X16-1	CTCACACTCCCGTATCTGACCTCTATGCTTCCCTCTCCACCCA	o
BP2-X16-2	CTCACACTCCCGATCTGATCCTCTATGCTTCCCTCTCCACCCA	o
BP2-X16-3	CTCACACTCCCGATCTGACCTCTACTGCTTCCCTCTCCACCCA	o
BP2-X16-4	CTCACACTCCCGATCTGACCTCTATGCTTCACCTCTCCACCCA	o
BP3-C1-3	TGGGTGGAAAGATAGAATGGCCTGCGTATGTTGTTGAGTGGATATAT-ROX		o		o
BP3-C2-3	TGGGTGGAAAGATAGGTTGGTTTGAGTCTGGCTTTGAGTGGATATAT-ROX		o		o
BP3-C3-3	TGGGTGGAAAGATAGACTGGCATGGGTGTGGATTTGAGTGGATATAT-ROX		o
BP3-P1-3	RQ-ATATATCCACTCAACAACATACGCAGGCCATTCTATCTTTC		o		o
BP3-P2-3	RQ-ATATATCCACTCAAAGCCAGACTCAAACCAACCTATCTTTC		o		o
BP3-P3-3	RQ-ATATATCCACTCAAATCCACACCCATGCCAGTCTATCTTTC		o
BP3-X1	CCACTCAACAACATACGCAGGCCATTCTATCTTTCCACCCA		o		o
BP3-X2	CCACTCAAAGCCAGACTCAAACCAACCTATCTTTCCACCCA		o		o
BP3-X3	CCACTCAAATCCACACCCATGCCAGTCTATCTTTCCACCCA		o
BP3-X1-tGa	CCACTCAACAACATGACGCAGGCCATTCTATCTTTCCACCCA		o
BP3-X1-tCa	CCACTCAACAACATCACGCAGGCCATTCTATCTTTCCACCCA		o
BP3-X1-cAg	CCACTCAACAACATACAGCAGGCCATTCTATCTTTCCACCCA		o
BP3-X1-cTg	CCACTCAACAACATACTGCAGGCCATTCTATCTTTCCACCCA		o
BP3-X1-gAg	CCACTCAACAACATACGCAGAGCCATTCTATCTTTCCACCCA		o
BP3-X1-gCg	CCACTCAACAACATACGCAGCGCCATTCTATCTTTCCACCCA		o
BP3-X1-gTg	CCACTCAACAACATACGCAGTGCCATTCTATCTTTCCACCCA		o
BP3-X1-tAt	CCACTCAACAACATACGCAGGCCATATCTATCTTTCCACCCA		o
BP3-X1-tGt	CCACTCAACAACATACGCAGGCCATGTCTATCTTTCCACCCA		o
BP3-X2-aTg	CCACTCAAATGCCAGACTCAAACCAACCTATCTTTCCACCCA		o
BP3-X2-gAc	CCACTCAAAGACCAGACTCAAACCAACCTATCTTTCCACCCA		o
BP3-X2-gCa	CCACTCAAAGCCAGCACTCAAACCAACCTATCTTTCCACCCA		o
BP3-X2-gTa	CCACTCAAAGCCAGTACTCAAACCAACCTATCTTTCCACCCA		o
BP3-X2-cAt	CCACTCAAAGCCAGACATCAAACCAACCTATCTTTCCACCCA		o
BP3-X2-cGt	CCACTCAAAGCCAGACGTCAAACCAACCTATCTTTCCACCCA		o
BP3-X2-aGa	CCACTCAAAGCCAGACTCAAGACCAACCTATCTTTCCACCCA		o
BP3-X2-aCa	CCACTCAAAGCCAGACTCAACACCAACCTATCTTTCCACCCA		o
BP3-X2-aTa	CCACTCAAAGCCAGACTCAATACCAACCTATCTTTCCACCCA		o
BP3-X2-aGc	CCACTCAAAGCCAGACTCAAACCAAGCCTATCTTTCCACCCA		o
BP3-X2-aTc	CCACTCAAAGCCAGACTCAAACCAATCCTATCTTTCCACCCA		o
BP3-X3-aGt	CCACTCAAAGTCCACACCCATGCCAGTCTATCTTTCCACCCA		o
BP3-X3-aCt	CCACTCAAACTCCACACCCATGCCAGTCTATCTTTCCACCCA		o
BP3-X3-tAc	CCACTCAAATACCACACCCATGCCAGTCTATCTTTCCACCCA		o
BP3-X3-tGc	CCACTCAAATGCCACACCCATGCCAGTCTATCTTTCCACCCA		o
BP3-X3-cGc	CCACTCAAATCCACACGCCATGCCAGTCTATCTTTCCACCCA		o
BP3-X3-cTc	CCACTCAAATCCACACTCCATGCCAGTCTATCTTTCCACCCA		o
BP3-X3-tAg	CCACTCAAATCCACACCCATAGCCAGTCTATCTTTCCACCCA		o
BP3-X3-tCg	CCACTCAAATCCACACCCATCGCCAGTCTATCTTTCCACCCA		o
BP3-X3-gAt	CCACTCAAATCCACACCCATGCCAGATCTATCTTTCCACCCA		o
BP3-X3-gCt	CCACTCAAATCCACACCCATGCCAGCTCTATCTTTCCACCCA		o
BP4-C1-3	GGGTGAGTAAGTATGTGGTCCGGTGTAGATCAGATGGAGGGTATATA-ROX		o		o
BP4-C2-3	GGGTGAGTAAGTTTGAGGTACGGTTCGGATAAGATGGAGGGTTAATA-ROX		o
BP4-C3-3	GGGTGAGTAAGTCTGCGGTTGGGTTAGGATGGGATGGAGGGTTAATA-ROX		o
BP4-P1-3	RQ-TATATACCCTCCATCTGATCTACACCGGACCACATACTTAC		o		o
BP4-P2-3	RQ-TATTAACCCTCCATCTTATCCGAACCGTACCTCAAACTTAC		o
BP4-P3-3	RQ-TATTAACCCTCCATCCCATCCTAACCCAACCGCAGACTTAC		o
BP4-X1	CCCTCCATCTGATCTACACCGGACCACATACTTACTCACCC		o		o
BP4-X2	CCCTCCATCTTATCCGAACCGTACCTCAAACTTACTCACCC		o
BP4-X3	CCCTCCATCCCATCCTAACCCAACCGCAGACTTACTCACCC		o
BP4-X1-tAg	CCCTCCATCTAGATCTACACCGGACCACATACTTACTCACCC		o
BP4-X1-tCg	CCCTCCATCTCGATCTACACCGGACCACATACTTACTCACCC		o
BP4-X1-gAg	CCCTCCATCTGATCTACACCGAGACCACATACTTACTCACCC		o
BP4-X1-gCg	CCCTCCATCTGATCTACACCGCGACCACATACTTACTCACCC		o
BP4-X1-gTg	CCCTCCATCTGATCTACACCGTGACCACATACTTACTCACCC		o
BP4-X1-aGc	CCCTCCATCTGATCTACACCGGACCAGCATACTTACTCACCC		o
BP4-X1-aTc	CCCTCCATCTGATCTACACCGGACCATCATACTTACTCACCC		o
BP4-X1-aGt	CCCTCCATCTGATCTACACCGGACCACAGTACTTACTCACCC		o
BP4-X1-aCt	CCCTCCATCTGATCTACACCGGACCACACTACTTACTCACCC		o
BP4-X2-tAt	CCCTCCATCTATATCCGAACCGTACCTCAAACTTACTCACCC		o
BP4-X2-tGt	CCCTCCATCTGTATCCGAACCGTACCTCAAACTTACTCACCC		o
BP4-X2-tCt	CCCTCCATCTCTATCCGAACCGTACCTCAAACTTACTCACCC		o
BP4-X2-cAg	CCCTCCATCTTATCCAGAACCGTACCTCAAACTTACTCACCC		o
BP4-X2-cTg	CCCTCCATCTTATCCTGAACCGTACCTCAAACTTACTCACCC		o
BP4-X2-gCa	CCCTCCATCTTATCCGCAACCGTACCTCAAACTTACTCACCC		o
BP4-X2-gTa	CCCTCCATCTTATCCGTAACCGTACCTCAAACTTACTCACCC		o
BP4-X2-gAt	CCCTCCATCTTATCCGAACCGATACCTCAAACTTACTCACCC		o
BP4-X2-gCt	CCCTCCATCTTATCCGAACCGCTACCTCAAACTTACTCACCC		o
BP4-X2-tAc	CCCTCCATCTTATCCGAACCGTACCTACAAACTTACTCACCC		o
BP4-X2-tGc	CCCTCCATCTTATCCGAACCGTACCTGCAAACTTACTCACCC		o
BP4-X2-aGa	CCCTCCATCTTATCCGAACCGTACCTCAGAACTTACTCACCC		o
BP4-X2-aCa	CCCTCCATCTTATCCGAACCGTACCTCACAACTTACTCACCC		o
BP4-X2-aTa	CCCTCCATCTTATCCGAACCGTACCTCATAACTTACTCACCC		o
BP4-X3-cAc	CCCTCCATCCACATCCTAACCCAACCGCAGACTTACTCACCC		o
BP4-X3-cGc	CCCTCCATCCGCATCCTAACCCAACCGCAGACTTACTCACCC		o
BP4-X3-cTc	CCCTCCATCCTCATCCTAACCCAACCGCAGACTTACTCACCC		o
BP4-X3-cAt	CCCTCCATCCCATCCATAACCCAACCGCAGACTTACTCACCC		o
BP4-X3-cGt	CCCTCCATCCCATCCGTAACCCAACCGCAGACTTACTCACCC		o
BP4-X3-tGa	CCCTCCATCCCATCCTGAACCCAACCGCAGACTTACTCACCC		o
BP4-X3-tCa	CCCTCCATCCCATCCTCAACCCAACCGCAGACTTACTCACCC		o
BP4-X3-cGa	CCCTCCATCCCATCCTAACCCGAACCGCAGACTTACTCACCC		o
BP4-X3-cTa	CCCTCCATCCCATCCTAACCCTAACCGCAGACTTACTCACCC		o
BP4-X3-gAc	CCCTCCATCCCATCCTAACCCAACCGACAGACTTACTCACCC		o
BP4-X3-gTc	CCCTCCATCCCATCCTAACCCAACCGTCAGACTTACTCACCC		o
BP4-X3-aCg	CCCTCCATCCCATCCTAACCCAACCGCACGACTTACTCACCC		o
BP4-X3-aTg	CCCTCCATCCCATCCTAACCCAACCGCATGACTTACTCACCC		o
BP5-C1	TGGGTGGAGGATTGAGATGTGCACTGACATGGCTTTTTAGGAGATATAT-ROX			o
BP5-C2	TGGGTGGAGGAGTTGCGATCTGTAGTCATGGCGTTAGTGAGAGATATAT-ROX			o
BP5-C3	TGGGTGGAGGTATTGAGCTCTGCAGTCGTGGTCTTTGAATTGGATATAT-ROX			o
BP5-C4	TGGGTGGAGGTGTTGTGCTATGCTGTACTGGACTTATGATGAGATATAT-ROX			o
BP5-C5	TGGGTGGAGCGCTTGTGATATTTTGACGTGGCATTAGTGAGAGATATAT-ROX			o
BP5-P1	RQ-ATATATCTCCTAAAAAGCCATGTCAGTGCACATCTCAATCCTC			o
BP5-P2	RQ-ATATATCTCTCACTAACGCCATGACTACAGATCGCAACTCCTC			o
BP5-P3	RQ-ATATATCCAATTCAAAGACCACGACTGCAGAGCTCAATACCTC			o
BP5-P4	RQ-ATATATCTCATCATAAGTCCAGTACAGCATAGCACAACACCTC			o
BP5-P5	RQ-ATATATCTCTCACTAATGCCACGTCAAAATATCACAAGCGCTC			o
BP5-X1	CTCCTAAAAAGCCATGTCAGTGCACATCTCAATCCTCCACCCA			o
BP5-X1-agc	CTCCTAAAAAGGCCATGTCAGTGCACATCTCAATCCTCCACCCA			o
BP5-X1-atc	CTCCTAAAAAGCCATGTCAGTGCACATCTCAATTCCTCCACCCA			o
BP5-X1-cat	CTCCTAAAAAGCCATGTCAGTGCACAATCTCAATCCTCCACCCA			o
BP5-X1-gtg	CTCCTAAAAAGCCATGTCAGTTGCACATCTCAATCCTCCACCCA			o
BP5-X1-tct	CTCCTAAAAAGCCATGTCAGTGCACATCCTCAATCCTCCACCCA			o
BP5-X1-tgt	CTCCTAAAAAGCCATGGTCAGTGCACATCTCAATCCTCCACCCA			o
BP5-X2	CTCTCACTAACGCCATGACTACAGATCGCAACTCCTCCACCCA			o
BP5-X2-acg	CTCTCACTAACCGCCATGACTACAGATCGCAACTCCTCCACCCA			o
BP5-X2-act	CTCTCACTAACGCCATGACTACAGATCGCAACCTCCTCCACCCA			o
BP5-X2-cgc	CTCTCACTAACGGCCATGACTACAGATCGCAACTCCTCCACCCA			o
BP5-X2-cta	CTCTCACTAACGCCATGACTTACAGATCGCAACTCCTCCACCCA			o
BP5-X2-ctc	CTCTCACTAACGCCATGACTACAGATCGCAACTTCCTCCACCCA			o
BP5-X2-gat	CTCTCACTAACGCCATGACTACAGAATCGCAACTCCTCCACCCA			o
BP5-X2-tcg	CTCTCACTAACGCCATGACTACAGATCCGCAACTCCTCCACCCA			o
BP5-X2-tga	CTCTCACTAACGCCATGGACTACAGATCGCAACTCCTCCACCCA			o
BP5-X3	CCAATTCAAAGACCACGACTGCAGAGCTCAATACCTCCACCCA			o
BP5-X3-aga	CCAATTCAAAGGACCACGACTGCAGAGCTCAATACCTCCACCCA			o
BP5-X3-ata	CCAATTCAAAGACCACGACTGCAGAGCTCAATTACCTCCACCCA			o
BP5-X3-cga	CCAATTCAAAGACCACGGACTGCAGAGCTCAATACCTCCACCCA			o
BP5-X3-ctg	CCAATTCAAAGACCACGACTTGCAGAGCTCAATACCTCCACCCA			o
BP5-X3-gac	CCAATTCAAAGAACCACGACTGCAGAGCTCAATACCTCCACCCA			o
BP5-X3-gag	CCAATTCAAAGACCACGACTGCAGAAGCTCAATACCTCCACCCA			o
BP5-X3-gct	CCAATTCAAAGACCACGACTGCAGAGCCTCAATACCTCCACCCA			o
BP5-X3-tac	CCAATTCAAAGACCACGACTGCAGAGCTCAATAACCTCCACCCA			o
BP5-X4	CTCATCATAAGTCCAGTACAGCATAGCACAACACCTCCACCCA			o
BP5-X4-aca	CTCATCATAAGTCCAGTACAGCATAGCACAACCACCTCCACCCA			o
BP5-X4-agt	CTCATCATAAGGTCCAGTACAGCATAGCACAACACCTCCACCCA			o
BP5-X4-cac	CTCATCATAAGTCCAGTACAGCATAGCACAACAACCTCCACCCA			o
BP5-X4-cag	CTCATCATAAGTCCAGTACAAGCATAGCACAACACCTCCACCCA			o
BP5-X4-gca	CTCATCATAAGTCCAGTACAGCATAGCCACAACACCTCCACCCA			o
BP5-X4-gta	CTCATCATAAGTCCAGTTACAGCATAGCACAACACCTCCACCCA			o
BP5-X4-gtc	CTCATCATAAGTTCCAGTACAGCATAGCACAACACCTCCACCCA			o
BP5-X4-tag	CTCATCATAAGTCCAGTACAGCATAAGCACAACACCTCCACCCA			o
BP5-X5	CTCTCACTAATGCCACGTCAAAATATCACAAGCGCTCCACCCA			o
BP5-X5-atg	CTCTCACTAATTGCCACGTCAAAATATCACAAGCGCTCCACCCA			o
BP5-X5-cgt	CTCTCACTAATGCCACGGTCAAAATATCACAAGCGCTCCACCCA			o
BP5-X5-gcg	CTCTCACTAATGCCACGTCAAAATATCACAAGCCGCTCCACCCA			o
BP5-X5-tat	CTCTCACTAATGCCACGTCAAAATAATCACAAGCGCTCCACCCA			o
BP5-X5-tca	CTCTCACTAATGCCACGTCAAAATATCCACAAGCGCTCCACCCA			o
BP5-X5-tgc	CTCTCACTAATGGCCACGTCAAAATATCACAAGCGCTCCACCCA			o
BP6-C1	TGGAGGGTCGCGTTTAGGTCTAGTGTTTCGGTACAGATGAGAGATTATA-ROX			o
BP6-C2	TGGAGGGTTATGGTTCTCGTGTTTCTGGTACTGTCGGATATGGATTATA-ROX			o
BP6-C3	TGGAGGGTTGTGGTTATCGAGTTTCAGGTCATGACGGTAAGAGATTATA-ROX			o
BP6-C4	TGGAGGGTCACGATTTTGAGGTTTGCGGTGATGTAGAAGTGAGATTATA-ROX			o
BP6-C5	TGGAGGGTAGCGATTATAGAGTTTACGGTGCTGCAGATGTGAGATTATA-ROX			o
BP6-P1	RQ-TATAATCTCTCATCTGTACCGAAACACTAGACCTAAACGCGAC			o
BP6-P2	RQ-TATAATCCATATCCGACAGTACCAGAAACACGAGAACCATAAC			o
BP6-P3	RQ-TATAATCTCTTACCGTCATGACCTGAAACTCGATAACCACAAC			o
BP6-P4	RQ-TATAATCTCACTTCTACATCACCGCAAACCTCAAAATCGTGAC			o
BP6-P5	RQ-TATAATCTCACATCTGCAGCACCGTAAACTCTATAATCGCTAC			o
BP6-X1	CTCTCATCTGTACCGAAACACTAGACCTAAACGCGACCCTCCA			o
BP6-X1-act	CTCTCATCTGTACCGAAACACCTAGACCTAAACGCGACCCTCCA			o
BP6-X1-cga	CTCTCATCTGTACCGGAAACACTAGACCTAAACGCGACCCTCCA			o
BP6-X1-cta	CTCTCATCTGTACCGAAACACTAGACCTTAAACGCGACCCTCCA			o
BP6-X1-gcg	CTCTCATCTGTACCGAAACACTAGACCTAAACGCCGACCCTCCA			o
BP6-X1-tag	CTCTCATCTGTACCGAAACACTAAGACCTAAACGCGACCCTCCA			o
BP6-X1-tgt	CTCTCATCTGGTACCGAAACACTAGACCTAAACGCGACCCTCCA			o
BP6-X2	CCATATCCGACAGTACCAGAAACACGAGAACCATAACCCTCCA			o
BP6-X2-acg	CCATATCCGACAGTACCAGAAACACCGAGAACCATAACCCTCCA			o
BP6-X2-aga	CCATATCCGACAGTACCAGGAAACACGAGAACCATAACCCTCCA			o
BP6-X2-agt	CCATATCCGACAGGTACCAGAAACACGAGAACCATAACCCTCCA			o
BP6-X2-ata	CCATATCCGACAGTACCAGAAACACGAGAACCATTAACCCTCCA			o
BP6-X2-cag	CCATATCCGACAGTACCAAGAAACACGAGAACCATAACCCTCCA			o
BP6-X2-cat	CCATATCCGACAGTACCAGAAACACGAGAACCAATAACCCTCCA			o
BP6-X2-gac	CCATATCCGAACAGTACCAGAAACACGAGAACCATAACCCTCCA			o
BP6-X2-gag	CCATATCCGACAGTACCAGAAACACGAAGAACCATAACCCTCCA			o
BP6-X3	CTCTTACCGTCATGACCTGAAACTCGATAACCACAACCCTCCA			o
BP6-X3-aca	CTCTTACCGTCATGACCTGAAACTCGATAACCACCAACCCTCCA			o
BP6-X3-atg	CTCTTACCGTCATTGACCTGAAACTCGATAACCACAACCCTCCA			o
BP6-X3-cac	CTCTTACCGTCATGACCTGAAACTCGATAACCAACAACCCTCCA			o
BP6-X3-ctg	CTCTTACCGTCATGACCTTGAAACTCGATAACCACAACCCTCCA			o
BP6-X3-gat	CTCTTACCGTCATGACCTGAAACTCGAATAACCACAACCCTCCA			o
BP6-X3-gtc	CTCTTACCGTTCATGACCTGAAACTCGATAACCACAACCCTCCA			o
BP6-X3-tcg	CTCTTACCGTCATGACCTGAAACTCCGATAACCACAACCCTCCA			o
BP6-X3-tga	CTCTTACCGTCATGACCTGGAAACTCGATAACCACAACCCTCCA			o
BP6-X4	CTCACTTCTACATCACCGCAAACCTCAAAATCGTGACCCTCCA			o
BP6-X4-atc	CTCACTTCTACATTCACCGCAAACCTCAAAATCGTGACCCTCCA			o
BP6-X4-cgc	CTCACTTCTACATCACCGGCAAACCTCAAAATCGTGACCCTCCA			o
BP6-X4-ctc	CTCACTTCTACATCACCGCAAACCTTCAAAATCGTGACCCTCCA			o
BP6-X4-gca	CTCACTTCTACATCACCGCCAAACCTCAAAATCGTGACCCTCCA			o
BP6-X4-gtg	CTCACTTCTACATCACCGCAAACCTCAAAATCGTTGACCCTCCA			o
BP6-X4-tac	CTCACTTCTAACATCACCGCAAACCTCAAAATCGTGACCCTCCA			o
BP6-X4-tca	CTCACTTCTACATCACCGCAAACCTCCAAAATCGTGACCCTCCA			o
BP6-X5	CTCACATCTGCAGCACCGTAAACTCTATAATCGCTACCCTCCA			o
BP6-X5-agc	CTCACATCTGCAGGCACCGTAAACTCTATAATCGCTACCCTCCA			o
BP6-X5-cgt	CTCACATCTGCAGCACCGGTAAACTCTATAATCGCTACCCTCCA			o
BP6-X5-gct	CTCACATCTGCAGCACCGTAAACTCTATAATCGCCTACCCTCCA			o
BP6-X5-gta	CTCACATCTGCAGCACCGTTAAACTCTATAATCGCTACCCTCCA			o
BP6-X5-tat	CTCACATCTGCAGCACCGTAAACTCTAATAATCGCTACCCTCCA			o
BP6-X5-tct	CTCACATCTGCAGCACCGTAAACTCCTATAATCGCTACCCTCCA			o
BP6-X5-tgc	CTCACATCTGGCAGCACCGTAAACTCTATAATCGCTACCCTCCA			o
BP7-C	TGGGTGGTGTCGAGAGTGATTGAAGTAAGTCCTGGAGTGTGAGATATAT-ROX				o
BP7-P	RQ-ATATATCTCACACTCCAGGACTTACTTCAATCACTCTCGACAC				o
BP7-T	CTCACACTCCAGGACTTACTTCAATCACTCTCGACACCACCCA				o
BP7-T-aGGGa	CTCACACTCCAGGGACTTACTTCAATCACTCTCGACACCACCCA				o
BP2-X8-cAAAt	CTCACACTCCAGAACTTACTTCAAATCCTTCCGTCTCCACCCA				o
BP2-X8-cTTTa	CTCACACTCCAGAACTTTACTTCAATCCTTCCGTCTCCACCCA				o
BP2-X8-cTTTc	CTCACACTCCAGAACTTACTTTCAATCCTTCCGTCTCCACCCA				o
BP2-X8-gAAAc	CTCACACTCCAGAAACTTACTTCAATCCTTCCGTCTCCACCCA				o
BP2-X8-tCCCa	CTCACACTCCCAGAACTTACTTCAATCCTTCCGTCTCCACCCA				o
BP3-X1-aGGGc	CCACTCAACAACATACGCAGGGCCATTCTATCTTTCCACCCA				o
BP3-X1-aTTTc	CCACTCAACAACATACGCAGGCCATTTCTATCTTTCCACCCA				o
BP3-X1-cAAAc	CCACTCAACAAACATACGCAGGCCATTCTATCTTTCCACCCA				o
BP3-X1-gCCCa	CCACTCAACAACATACGCAGGCCCATTCTATCTTTCCACCCA				o
BP3-X2-aCCCt	CCACTCAAAGCCAGACTCAAACCAACCCTATCTTTCCACCCA				o
BP4-X1-cGGGa	CCCTCCATCTGATCTACACCGGGACCACATACTTACTCACCC				o
BP8-C1	TGGGTGGATGAGTGAGGTGGAGAAAAAAGGGTGAGTAGTGAGATATAT-ROX					o
BP8-C2	TGGTGGGTGAGTAGTGTGAGTGTTTTTTCCCTGGTGAGAGTGATATAT-ROX					o
BP8-P1	RQ-ATATATCTCACTACTCACCCTTTTTTCTCCACCTCACTCATC					o
BP8-P2	RQ-ATATATCACTCTCACCAGGGAAAAAACACTCACACTACTCAC					o
BP8-X1	CTCACTACTCACCCTTTTTTCTCCACCTCACTCATCCACCCA					o
BP8-X1-C	CTCACTACTCACCCCTTTTTTCTCCACCTCACTCATCCACCCA					o
BP8-X1-T	CTCACTACTCACCCTTTTTTTCTCCACCTCACTCATCCACCCA					o
BP8-X2	CACTCTCACCAGGGAAAAAACACTCACACTACTCACCCACCA					o
BP8-X2-A	CACTCTCACCAGGGAAAAAAACACTCACACTACTCACCCACCA					o
BP8-X2-G	CACTCTCACCAGGGGAAAAAACACTCACACTACTCACCCACCA					o

## Sheet: Table S2. Grouping of Bulges
	Table S2. Welch's unequal variances t-test results of non-slide bulge ∆∆Gº and slopes. Those values were grouped by a base at 3'-end NN, 5'-end NN, or bulge, and then each group was compared to one another. Although all 3 criteria resulted in differences between some groups, only grouping by bulge base shows differences between all groups. Orange and red indicate p-values less than 0.05 and 0.01,…
			∆∆Gº						Slope
			A	T	G	C			A	T	G	C
	3'-NN	A	1	0.415069	0.089684	0.0844162		A	1	0.337447	0.518538	0.561685
		T	0.415069	1	0.0375032	0.341148		T	0.337447	1	0.731924	0.563577
		G	0.089684	0.0375032	1	0.00733461		G	0.518538	0.731924	1	0.860119
		C	0.0844162	0.341148	0.00733461	1		C	0.561685	0.563577	0.860119	1
	5'-NN	A	1	0.0838039	0.797544	0.976785		A	1	0.0427678	0.469011	0.67485
		T	0.0838039	1	0.128354	0.179996		T	0.0427678	1	0.154856	0.0182897
		G	0.797544	0.128354	1	0.806704		G	0.469011	0.154856	1	0.58571
		C	0.976785	0.179996	0.806704	1		C	0.67485	0.0182897	0.58571	1
	Bulge base	A	1	0.765849	0.805382	0.50526		A	1	0.0427318	0.266091	0.00014834
		T	0.765849	1	0.942174	0.62985		T	0.0427318	1	0.0141835	0.488956
		G	0.805382	0.942174	1	0.570249		G	0.266091	0.0141835	1	0.000804179
		C	0.50526	0.62985	0.570249	1		C	0.00014834	0.488956	0.000804179	1

## Sheet: Table S3. Base Hydration
	Table S3. Assuming DNA and RNA bases have similar hydration, we compared hyrdation levels observed in crystallographic data of unpaired RNA bases [1] to each other with zI test [2]. Water molecule per base was higher for purine bases (teal) than pyrimidine bases (brown) with statistical significance, implying that unpaired purine bases have higher entropic impact and are affected by temperature m…
				z-score from zI test [2]				Corresponding p-value
	Base	# of Bases (F)	# of Water Around Bases (O)	A	G	C	U	A	G	C	U
	A	197	719	N/A	0.215779	2.43963	4.71205	N/A	0.41458	0.00735111	1.22621e-06
	G	128	474	0.215779	N/A	2.4762	4.53335	0.41458	N/A	0.00663953	2.90273e-06
	C	82	250	2.43963	2.4762	N/A	1.43268	0.00735111	0.00663953	N/A	0.0759743
	U	138	373	4.71205	4.53335	1.43268	N/A	1.22621e-06	2.90273e-06	0.0759743	N/A
	[1] ﻿Kirillova,S. and Carugo,O. (2011) Hydration sites of unpaired RNA bases: a statistical analysis of the PDB structures. BMC Struct. Biol., 11, 41.
	[2] ﻿Schneider,B. and Berman,H.M. (1995) Hydration of the DNA bases is local. Biophys. J., 69, 2661–2669.
